# Supplementary material for: Upregulated jasmonate signaling shifts Arabidopsis microbiota interactions and stress adaptations through a positive feedback loop
Source: ISME J. 2026 Jun 11;20(1):wrag146. doi: 10.1093/ismejo/wrag146 (PMC13352530; doi:10.1093/ismejo/wrag146)
Supplement: Supplementary_material_wrag164 [file supplementary_material_wrag164.zip]

Archive with 2 entries (2 files):
- Supplementary_Tables_Combined_Final_wrag146.xlsx
- Supp_Figure_S1-S6_Final_wrag146.docx
