# Supplementary material for: Upregulated jasmonate signaling shifts Arabidopsis microbiota interactions and stress adaptations through a positive feedback loop
Source: ISME J. 2026 Jun 11;20(1):wrag146. doi: 10.1093/ismejo/wrag146 (PMC13352530; doi:10.1093/ismejo/wrag146)
Supplement: Supplementary_material_wrag164 [file supplementary_material_wrag164.zip › Supplementary_Tables_Combined_Final_wrag146.xlsx]

## Sheet: Table S1
Table S1. Oligonucleotides used for the construction of PER5 CRISPR knockout lines.
Primers for the constuction of PER5 CRISPR knock-out
name	sequence
gRNA 1F	attgCATTCTACGATCAATCGTGT
gRNA 1R	aaacACACGATTGATCGTAGAATG
gRNA 2F	attgTGCATGCGGATTAGAGACG
gRNA 2R	aaacCGTCTCTAATCCGCATGCA
gRNA 3F	attgCAAATAGTGGTGAACTCCC
gRNA 3R	aaacGGGAGTTCACCACTATTTG
gRNA 4F	attgACCTACCTGAAAGAGCAACA
gRNA 4R	aaacTGTTGCTCTTTCAGGTAGGT
Primers for amplicon sequencing
799F	AACMGGATTAGATACCCKG
1192R	ACGTCATCCCCACCTTCC
Primers for qRT-PCR
PER5 qPCR R1_F	GAGCATCATCCTCACGTCATC
PER5 qPCR R1_R	GGAAGTGCATGCGGATTAGAGAC
PER5 qPCR R2_F	CGGCATTGTTTCTTGCGC
PER5 qPCR R2_R	GTTGATCAAGGGTATCTTTAAAT
PER5 qPCR R3_F	TCTCAATGCTTCTTGTTCCG
PER5 qPCR R3_R	CTAGATCCAATGCTGCCAGA

## Sheet: Table S2
Table S2. List of members used in each SynCom
At-16SC1
strain no.	Phylum	Class	Order	Family	Genus
Root101	Actinomycetota	Actinobacteria	Actinomycetales	Intrasporangiaceae	Janibacter
Root61	Actinomycetota	Actinobacteria	Actinomycetales	Microbacteriaceae	Microbacterium
Root265	Actinomycetota	Actinobacteria	Actinomycetales	Mycobacteriaceae	Mycobacterium
Root1310	Actinomycetota	Actinobacteria	Actinomycetales	Streptomycetaceae	Streptomyces
Root77	Pseudomonadota	Alphaproteobacteria	Caulobacterales	Caulobacteraceae
Root123D2	Pseudomonadota	Alphaproteobacteria	Rhizobiales	Bradyrhizobianceae	Afipia
Root685	Pseudomonadota	Alphaproteobacteria	Rhizobiales	Hyphomicrobiaceae
Root695	Pseudomonadota	Alphaproteobacteria	Rhizobiales	Phyllobacteriaceae	Mesorhizobium
Root142	Pseudomonadota	Alphaproteobacteria	Rhizobiales	Rhizobiaceae	Sinorhizobium
Root935	Bacteroidota	Flavobacteriia	Flavobacteriales	Flavobacteriaceae	Flavobacterium
Root83	Pseudomonadota	Betaproteobacteria	Burkholderiales	Alcaligenaceae	Achromobacter
Root29	Pseudomonadota	Betaproteobacteria	Burkholderiales	Burkholderiaceae
Root418	Pseudomonadota	Betaproteobacteria	Burkholderiales	Oxalobacteraceae
Root131	Bacillota	Bacilli	Bacillales	Bacillaceae	Bacillus
Root68	Pseudomonadota	Gammaproteobacteria	Pseudomonadales	Pseudomonadaceae	Pseudomonas
Root480	Pseudomonadota	Gammaproteobacteria	Xanthomonadales	Xanthomonadaceae
At-16SC2
strain no.	Phylum	Class	Order	Family	Genus
Root101	Actinomycetota	Actinobacteria	Actinomycetales	Intrasporangiaceae	Janibacter
Root61	Actinomycetota	Actinobacteria	Actinomycetales	Microbacteriaceae	Microbacterium
Root265	Actinomycetota	Actinobacteria	Actinomycetales	Mycobacteriaceae	Mycobacterium
Root1310	Actinomycetota	Actinobacteria	Actinomycetales	Streptomycetaceae	Streptomyces
Root77	Pseudomonadota	Alphaproteobacteria	Caulobacterales	Caulobacteraceae
Root123D2	Pseudomonadota	Alphaproteobacteria	Rhizobiales	Bradyrhizobianceae	Afipia
Root685	Pseudomonadota	Alphaproteobacteria	Rhizobiales	Hyphomicrobiaceae
Root695	Pseudomonadota	Alphaproteobacteria	Rhizobiales	Phyllobacteriaceae	Mesorhizobium
Root142	Pseudomonadota	Alphaproteobacteria	Rhizobiales	Rhizobiaceae	Sinorhizobium
Root935	Bacteroidota	Flavobacteriia	Flavobacteriales	Flavobacteriaceae	Flavobacterium
Root83	Pseudomonadota	Betaproteobacteria	Burkholderiales	Alcaligenaceae	Achromobacter
Root29	Pseudomonadota	Betaproteobacteria	Burkholderiales	Burkholderiaceae
Root336D2	Pseudomonadota	Betaproteobacteria	Burkholderiales	Oxalobacteraceae
Root131	Bacillota	Bacilli	Bacillales	Bacillaceae	Bacillus
Root68	Pseudomonadota	Gammaproteobacteria	Pseudomonadales	Pseudomonadaceae	Pseudomonas
Root480	Pseudomonadota	Gammaproteobacteria	Xanthomonadales	Xanthomonadaceae
Non-suppressive SynCom (NS1)
strain no.	Phylum	Class	Order	Family	Genus
Root60	Actinomycetota	Actinobacteria	Actinomycetales	Microbacteriaceae
Root1290	Pseudomonadota	Alphaproteobacteria	Caulobacterales	Caulobacteraceae
Root231	Pseudomonadota	Alphaproteobacteria	Rhizobiales	Rhizobiaceae	Sinorhizobium
Root434	Pseudomonadota	Betaproteobacteria	Burkholderiales	Comamonadaceae	Variovorax
Root9	Pseudomonadota	Gammaproteobacteria	Pseudomonadales	Pseudomonadaceae	Pseudomonas
Suppressive Syncom (S1)
strain no.	Phylum	Class	Order	Family	Genus
Root553	Actinomycetota	Actinobacteria	Actinomycetales	Microbacteriaceae
Root342	Pseudomonadota	Alphaproteobacteria	Caulobacterales	Caulobacteraceae	Caulobacter
Root1212	Pseudomonadota	Alphaproteobacteria	Rhizobiales	Rhizobiaceae	Rhizobium
Root16D2	Pseudomonadota	Betaproteobacteria	Burkholderiales	Comamonadaceae
Root179	Pseudomonadota	Gammaproteobacteria	Xanthomonadales	Xanthomonadaceae	Rhodanobacter

## Sheet: Table S3
Table S3.Summary table for the statistical analyses by ANOSIM and PERMANOVA for Fig 1D.
ANOSIM	compartment	group	ANOSIM statistics (r)	significance (p)	Number of permutations
	Root	genotype (Ws4 vs. mimb-1)	0.3893	0.001	999
	Shoot	genotype (Ws4 vs. mimb-1)	0.1062	0.103	999
	Matrix	genotype (Ws4 vs. mimb-1)	-0.08333	0.698	999
ADONIS2	Root	distance ~ genotype, permutations = 999, strata=biological replicate
			Df	SumOfSqs	R2	F	Pr(>F)
		genotype	1	0.120092	0.334529	9.04852	0.001
		Residual	18	0.238896	0.665471
		Total	19	0.358988	1
	Shoot	distance ~ genotype, permutations = 999, strata=biological replicate
			Df	SumOfSqs	R2	F	Pr(>F)
		genotype	1	0.0603222	0.17911	3.49104	0.002
		Residual	16	0.276466	0.82089
		Total	17	0.336788	1
	Matrix	distance ~ genotype, permutations = 999, strata=biological replicate
			Df	SumOfSqs	R2	F	Pr(>F)
		genotype	1	0.00276397	0.0110893	0.112136	0.148
		Residual	10	0.246482	0.988911
		Total	11	0.249246	1
betadisper	Analysis Target	Grouping Factor	Df	Sum Sq	Mean Sq	F-value	Pr(>F)
	Root Global	Genotype	1	0.021015	0.0210151	6.732	0.02
		Residuals	18	0.05619	0.0031217
	Shoot Global	Genotype	1	0.012003	0.0120033	3.4321	0.084
		Residuals	16	0.055958	0.0034974
	Matrix Global	Genotype	1	0.0003147	0.00031466	0.1015	0.71
		Residuals	10	0.0310005	0.00310005

## Sheet: Table S4
Table S4. Summary of RNA-sequencing output and mapping statistics for all samples.
Sample name	Total Sequnce	Fragment length	Mapped Reads	% Aligned
Ws4_L_M1_R1_fp	13.5M	262.2bp	12.7M	0.942
Ws4_L_M2_R1_fp	10.4M	264.9bp	9.8M	0.946
Ws4_L_M3_R1_fp	13.1M	263.6bp	12.4M	0.942
Ws4_L_SC1_R1_fp	10.7M	260.4bp	10.2M	0.951
Ws4_L_SC2_R1_fp	10.3M	267.2bp	9.8M	0.944
Ws4_L_SC3_R1_fp	13.0M	265.2bp	12.1M	0.938
Ws4_R_M1_R1_fp	13.8M	270.1bp	12.9M	0.932
Ws4_R_M2_R1_fp	11.0M	266.0bp	10.5M	0.955
Ws4_R_M3_R1_fp	10.0M	269.2bp	9.6M	0.953
Ws4_R_SC1_R1_fp	10.7M	264.8bp	10.3M	0.954
Ws4_R_SC2_R1_fp	13.1M	270.7bp	12.5M	0.954
Ws4_R_SC3_R1_fp	10.6M	264.2bp	10.2M	0.955
mimb-1_L_M1_R1_fp	10.0M	264.5bp	9.3M	0.929
mimb-1_L_M2_R1_fp	10.5M	264.8bp	9.8M	0.93
mimb-1_L_M3_R1_fp	11.7M	268.1bp	10.8M	0.923
mimb-1_L_SC1_R1_fp	10.8M	268.7bp	10.1M	0.936
mimb-1_L_SC2_R1_fp	13.5M	267.1bp	12.3M	0.91
mimb-1_L_SC3_R1_fp	14.4M	267.6bp	13.1M	0.909
mimb-1_R_M1_R1_fp	13.4M	269.1bp	12.5M	0.928
mimb-1_R_M2_R1_fp	10.5M	269.1bp	9.7M	0.928
mimb-1_R_M3_R1_fp	10.0M	271.4bp	9.2M	0.923
mimb-1_R_SC1_R1_fp	9.8M	272.0bp	9.1M	0.925
mimb-1_R_SC2_R1_fp	13.7M	257.6bp	12.5M	0.908
mimb-1_R_SC3_R1_fp	10.0M	264.0bp	9.1M	0.914

## Sheet: Table S5
Table S5. Raw read counts and differentially expressed genes (DEGs) identified from RNA-seq analysis of mimb-1 and Ws4 root samples.
ID	Gene	Chromosome	Start	End	Strand	Length	BioType	Description	Ws4_R_M1	Ws4_R_M2	Ws4_R_M3	Ws4_R_SC1	Ws4_R_SC2	Ws4_R_SC3	mimb-1_R_M1	mimb-1_R_M2	mimb-1_R_M3	mimb-1_R_SC1	mimb-1_R_SC2	mimb-1_R_SC3	mimb-1_R_M_vs_Ws4_R_M_pvalue	mimb-1_R_M_vs_Ws4_R_M_padj	mimb-1_R_M_vs_Ws4_R_M_log2FoldChange	Ws4_R_SC_vs_Ws4_R_M_pvalue	Ws4_R_SC_vs_Ws4_R_M_padj	Ws4_R_SC_vs_Ws4_R_M_log2FoldChange	mimb-1_R_SC_vs_Ws4_R_SC_pvalue	mimb-1_R_SC_vs_Ws4_R_SC_padj	mimb-1_R_SC_vs_Ws4_R_SC_log2FoldChange	mimb-1_R_SC_vs_mimb-1_R_M_pvalue	mimb-1_R_SC_vs_mimb-1_R_M_padj	mimb-1_R_SC_vs_mimb-1_R_M_log2FoldChange	cluster
AT4G33720.1	NA	4	16182743	16183619	+	876	protein_coding	AT4g33720/T16L1_210 [Source:UniProtKB/TrEMBL;Acc:O81888]	80.2391	56.7275	60.7092	164.766	327.626	204.527	59.6554	34.2799	40.2806	2389.1	1859.58	1327.36	0.091545	0.9577	-0.554503	1.07e-09	3.65e-07	1.88183	1.96e-24	1.61e-21	3.0548	7.18e-64	1.88e-59	5.49113	5
AT4G22212.1	NA	4	11753842	11754752	+	910	protein_coding	Defensin-like protein 98 [Source:UniProtKB/Swiss-Prot;Acc:Q94AZ8]	394.051	667.316	827.17	600.682	1134.68	1492.63	435.443	829.516	1213.21	4389.39	5471.24	5939.95	0.0295235	0.70894	0.3297	8.09e-06	0.000905	0.673706	1.08e-43	3.77e-40	2.093	7.63e-57	9.99e-53	2.43701	7
AT1G26250.1	NA	1	9083838	9085464	+	1626	protein_coding	Proline-rich extensin-like family protein [Source:UniProtKB/TrEMBL;Acc:Q9C669]	4877.42	5781.26	5496.62	11222.5	11508.8	13840.2	3197.01	2822.46	2675.25	15097.3	11041.7	13102.8	1.96e-10	2.98e-07	-0.89236	3.79e-17	6.62e-14	1.17664	0.500706	0.944399	0.0961877	1.81e-50	1.58e-46	2.16519	5
AT4G13180.1	NA	4	7657094	7658302	-	1208	protein_coding	AT4g13180/F17N18_70 [Source:UniProtKB/TrEMBL;Acc:Q9SVQ9]	2438.02	2133.03	1885.5	1334.31	1008.53	961.103	2223.49	1941.24	1663.75	865.581	774.076	769.985	0.0552441	0.865495	-0.141762	4.68e-36	1.23e-31	-0.948892	1.92e-05	0.000953861	-0.347934	1.58e-46	1.03e-42	-1.15506	8
AT4G01870.1	NA	4	808376	810574	-	2198	protein_coding	tolB protein-related [Source:TAIR;Acc:AT4G01870]	1381.28	2030.13	2142.47	734.369	953.394	1118.25	1494.33	2180.97	2048.51	484.173	752.126	824.584	0.704638	0.999931	0.041849	8.25e-20	1.96e-16	-1.02264	2.11e-07	1.76e-05	-0.612566	5.81e-46	3.04e-42	-1.67706	6
AT4G34135.1	UGT73B2	4	16345150	16347364	-	2214	protein_coding	UDP-glucosyl transferase 73B2 [Source:UniProtKB/Swiss-Prot;Acc:Q94C57]	1453.11	1534.99	1590.66	867.939	738.526	844.19	1420.59	1432.65	1358.91	527.154	573.855	594.821	0.166871	0.999931	-0.119267	1.09e-24	5.73e-21	-0.905225	1.42e-08	1.48e-06	-0.539129	9.34e-45	4.07e-41	-1.32509	6
AT5G23840.1	NA	5	8035690	8037110	+	1420	protein_coding	MD-2-related lipid recognition domain-containing protein [Source:UniProtKB/TrEMBL;Acc:Q9FF96]	50.4159	19.2551	30.8886	135.377	53.4677	52.7643	84.8153	89.9342	81.6091	1706.95	1052.25	1170.84	1.36e-05	0.00475142	1.4287	0.000127715	0.00827437	1.26439	3.72e-45	1.77e-41	4.31069	2.99e-41	1.12e-37	4.14638	7
AT2G15490.3	UGT73B4	2	6761635	6763474	+	1839	protein_coding	UDP-glycosyltransferase 73B4 [Source:UniProtKB/Swiss-Prot;Acc:Q7Y232]	1351.56	1100.48	1129.51	680.966	551.415	539.197	1456.3	1196.78	1184.52	515.686	398.349	457.912	0.273249	0.999931	0.104451	3.4e-24	1.48e-20	-0.999179	0.00593217	0.103542	-0.291743	7.22e-41	2.36e-37	-1.39537	6
AT3G55970.1	JRG21	3	20766735	20769410	-	2675	protein_coding	JRG21 [Source:UniProtKB/TrEMBL;Acc:A0A178V764]	0.825357	3.04237	2.20432	0	0.808791	1.05692	1.67806	4.2788	10.3242	335.589	448.234	815.272	0.0749708	0.920958	1.33926	0.123372	0.579149	-1.77785	7.92e-21	4.16e-18	9.30027	2.27e-38	6.59e-35	6.18316	1
AT2G26370.1	NA	2	11224565	11226235	+	1670	protein_coding	At2g26370 [Source:UniProtKB/TrEMBL;Acc:O48704]	30.6342	14.1753	26.5062	23.3739	20.2949	34.7561	17.6549	27.8673	40.3341	589.482	527.047	758.011	0.622352	0.999931	0.18265	0.890102	0.984434	0.051475	2.02e-39	6.25e-36	4.49489	2.74e-36	7.18e-33	4.36372	7
AT1G17170.1	GSTU24	1	5869543	5870883	+	1340	protein_coding	Glutathione S-transferase U24 [Source:UniProtKB/Swiss-Prot;Acc:Q9SHH6]	6062.99	5503.84	3952.99	3426.34	2235.66	1748.95	6617.69	4747.23	3827.1	2037.31	1579.78	1395.1	0.71593	0.999931	-0.0380967	1.24e-23	4.63e-20	-1.05712	0.00208136	0.0463781	-0.337153	5.33e-35	1.27e-31	-1.35618	6
AT4G22210.2	LCR85	4	11752414	11752816	+	402	protein_coding	low-molecular-weight cysteine-rich 85 [Source:TAIR;Acc:AT4G22210]	104.728	78.8875	42.623	94.7711	76.3111	121.805	95.9165	99.4699	69.7047	1229.61	940.73	1247.99	0.428233	0.999931	0.245888	0.177288	0.665067	0.416217	7.81e-33	1.28e-29	3.60318	1.74e-34	3.8e-31	3.77351	7
AT1G76930.2	ATEXT4	1	28895301	28897120	-	1819	protein_coding	extensin 4 [Source:TAIR;Acc:AT1G76930]	12370.6	16447.8	16280.8	7011.03	7039.62	7661.35	12747.1	16524.5	16073.2	6232.19	5162.66	6242.29	0.962755	0.999931	0.00525788	5.7e-21	1.86e-17	-1.06143	0.00185762	0.0421741	-0.361034	2.83e-34	5.69e-31	-1.42772	6
AT2G29420.1	GSTU7	2	12617936	12618899	-	963	protein_coding	Glutathione S-transferase U7 [Source:UniProtKB/Swiss-Prot;Acc:Q9ZW24]	1728.74	1950.08	1752.75	1173.78	994.954	1048.02	1817.3	1793.18	1756.05	829.428	707.602	778.186	0.856968	0.999931	-0.0165369	5.78e-16	7.96e-13	-0.753799	3.08e-06	0.000194053	-0.459191	4.2e-34	7.86e-31	-1.19645	6
AT2G45360.1	NA	2	18698592	18699514	+	922	protein_coding	Ankyrin repeat/KH domain protein (DUF1442) [Source:UniProtKB/TrEMBL;Acc:O22136]	18.2056	57.7294	105.993	58.9695	107.096	276.096	28.5744	112.509	230.305	513.396	1083.35	1725.22	0.000125691	0.0268025	0.935456	2.57e-06	0.000350929	1.13428	8.33e-30	1.05e-26	2.43814	9.32e-33	1.63e-29	2.63696	7
AT1G54890.1	NA	1	20462940	20464697	+	1757	protein_coding	Late embryogenesis abundant (LEA) protein-like protein [Source:UniProtKB/TrEMBL;Acc:Q9FZ41]	48.6936	30.4245	39.6763	176.322	104.328	137.408	41.111	26.7416	27.5291	300.929	336.028	343.04	0.314837	0.999931	-0.307799	4.25e-11	2.18e-08	1.82933	1.9e-07	1.6e-05	1.33333	1.8e-32	2.94e-29	3.47045	5
AT3G45060.1	NRT2.6	3	16477561	16479559	-	1998	protein_coding	High affinity nitrate transporter 2.6 [Source:UniProtKB/Swiss-Prot;Acc:Q9LXH0]	2.47456	5.07217	1.10171	5.09862	6.46561	5.28826	8.38704	5.34638	9.1689	354.334	723.757	406.124	0.0397317	0.792807	1.39958	0.170475	0.656114	0.960519	9.24e-35	1.98e-31	6.43488	4.97e-32	7.64e-29	5.99582	7
AT5G38940.1	NA	5	15588723	15589728	+	1005	protein_coding	RmlC-like cupins superfamily protein [Source:TAIR;Acc:AT5G38940]	68.6368	130.696	116.979	891.208	901.446	977.641	80.6449	117.813	118.486	1599.49	816.374	1241.13	0.984178	0.999931	0.00584778	3.6e-28	3.14e-24	3.13651	0.225635	0.790447	0.340936	5.51e-32	8.01e-29	3.4716	4
AT4G01630.1	EXPA17	4	700566	701769	+	1203	protein_coding	Expansin [Source:UniProtKB/TrEMBL;Acc:A0A178UWZ2]	66.9233	68.9246	62.8664	121.164	102.844	159.408	83.9578	77.0699	110.291	708.238	616.899	506.644	0.079628	0.936338	0.441269	0.000153863	0.00949705	0.935256	6.71e-22	4.25e-19	2.25078	1.14e-29	1.54e-26	2.74477	7
AT1G66280.1	BGLU22	1	24706512	24709996	-	3484	protein_coding	Beta-glucosidase 22 [Source:UniProtKB/Swiss-Prot;Acc:Q9C8Y9]	4136.81	4457.77	4547.38	6191.63	7916.47	10582.6	5046.82	6464.19	8856.29	29069.2	23882	27968.6	0.000257847	0.0463023	0.592662	1.78e-07	3.27e-05	0.847754	4.74e-23	3.39e-20	1.63948	1.17e-29	1.54e-26	1.89457	7
AT5G23830.1	NA	5	8033665	8034977	+	1312	protein_coding	MD-2-related lipid recognition domain-containing protein [Source:UniProtKB/TrEMBL;Acc:Q9FF97]	564.901	422.447	313.45	833.091	874.059	514.562	634.306	735.877	573.015	3059.65	2528.37	1998.64	0.000691836	0.0944184	0.631517	1.02e-05	0.00108673	0.820527	1.11e-24	9.66e-22	1.9161	9.85e-29	1.23e-25	2.10511	7
AT3G28345.1	ABCB15	3	10593690	10599042	-	5352	protein_coding	ABC transporter B family member 15 [Source:UniProtKB/Swiss-Prot;Acc:Q9LHD1]	4077.37	4591.54	4693.51	2448.51	1531.36	2282.82	3009.07	2943.99	3408.26	645.566	361.448	342.469	0.0322043	0.727585	-0.512345	5.42e-06	0.000651196	-1.09038	1.26e-18	5.02e-16	-2.18983	2.54e-28	3.02e-25	-2.76787	2
AT1G60730.1	NA	1	22357976	22360277	-	2301	protein_coding	NAD(P)-linked oxidoreductase superfamily protein [Source:TAIR;Acc:AT1G60730]	1566.23	2223.17	2015.59	972.445	1046.34	1043.41	1570.47	1981.91	1850.95	643.501	814.916	833.583	0.35932	0.999931	-0.104006	5.23e-16	7.61e-13	-0.930728	3.09e-05	0.00143266	-0.500832	2.74e-28	3.12e-25	-1.32755	6
AT2G43510.1	ATTI1	2	18066960	18067860	+	900	protein_coding	TI1 [Source:UniProtKB/TrEMBL;Acc:A0A178VRC4]	558.962	718.832	763.245	547.682	611.404	609.7	525.5	572.406	569.426	82.8601	106.84	43.3064	0.216461	0.999931	-0.289182	0.372205	0.832516	-0.208863	4.34e-30	5.75e-27	-2.9275	5.34e-28	5.83e-25	-2.84718	2
AT1G17180.1	GSTU25	1	5872024	5873124	+	1100	protein_coding	Glutathione S-transferase U25 [Source:UniProtKB/Swiss-Prot;Acc:Q9SHH7]	4343.31	3016.93	2569.31	1444.33	584.111	603.607	4852.18	3071.73	2769.06	875.059	584.441	622.178	0.527198	0.999931	0.113311	2.33e-26	1.53e-22	-1.92478	0.922167	0.996252	-0.018369	7.14e-28	7.47e-25	-2.05646	8
AT4G36670.1	PLT6	4	17287496	17289728	-	2232	protein_coding	At4g36670 [Source:UniProtKB/TrEMBL;Acc:A4VCM1]	166.62	310.417	308.479	202.925	362.883	502.384	114.903	206.371	240.684	684.808	716.198	921.03	0.00184417	0.172978	-0.513295	0.0306702	0.312931	0.344412	1.94e-09	2.31e-07	0.94437	9.08e-28	9.13e-25	1.80208	7
AT1G73300.1	SCPL2	1	27559483	27562048	-	2565	protein_coding	Serine carboxypeptidase-like 2 [Source:UniProtKB/Swiss-Prot;Acc:Q9CAU3]	36.3129	93.3031	168.621	74.4036	239.38	570.789	63.763	175.422	286.75	899.164	1128.02	1896.44	0.000670209	0.0923906	0.796773	2.92e-08	6.65e-06	1.28186	3.77e-19	1.59e-16	1.94686	1.52e-27	1.43e-24	2.43195	7
AT5G22140.1	NA	5	7340055	7341959	-	1904	protein_coding	FAD/NAD(P)-binding oxidoreductase family protein [Source:UniProtKB/TrEMBL;Acc:Q9C574]	1255.04	1056.86	819.863	837.946	593.467	442.982	1186.19	950.801	902.449	472.722	367.305	310.506	0.823274	0.999931	-0.0227911	4.15e-12	3.02e-09	-0.721547	4.39e-06	0.000266307	-0.517168	1.53e-27	1.43e-24	-1.21592	6
AT1G66570.2	SUC7	1	24835244	24837441	-	2197	protein_coding	Sucrose transport protein SUC7 [Source:UniProtKB/Swiss-Prot;Acc:Q67YF8]	101.485	397.602	505.779	45.8758	109.144	188.202	99.8235	226.728	293.525	13.1297	36.0682	77.3307	0.00927217	0.458939	-0.601134	6.89e-12	4.57e-09	-1.6459	1.69e-12	3.38e-10	-1.97076	1.8e-27	1.62e-24	-3.01553	6
AT5G06860.1	PGIP1	5	2132350	2133587	+	1237	protein_coding	PGIP1 [Source:UniProtKB/TrEMBL;Acc:A0A178UBN4]	2452.38	4188.74	3706.26	1649.86	1951.79	2252.45	1790.52	2638.12	2343.93	734.231	612.461	660.056	0.000207482	0.0398819	-0.609354	3.59e-07	6.09e-05	-0.837887	2.09e-21	1.19e-18	-1.62738	7.05e-27	6.15e-24	-1.85592	2
AT4G12550.1	AIR1	4	7439115	7439805	+	690	protein_coding	Putative lipid-binding protein AIR1 [Source:UniProtKB/Swiss-Prot;Acc:Q9S7I2]	988.023	888.487	928.412	1808.22	1558.19	2606.67	1612.73	2524.81	2836.94	10030.7	10451.7	10516.8	1.77e-11	3.21e-08	1.27143	3.88e-08	8.68e-06	1.04132	3.65e-33	6.79e-30	2.30623	1.04e-26	8.81e-24	2.07611	7
AT5G25460.1	NA	5	8863224	8865677	+	2453	protein_coding	At5g25460 [Source:UniProtKB/TrEMBL;Acc:Q94F20]	3559	2655.26	2415.58	1806.3	1162.74	1341.56	1578.84	1374.37	1021.77	442.912	414.199	276.661	1.33e-14	4.55e-11	-1.10658	2.47e-11	1.38e-08	-0.95858	1.41e-31	2.18e-28	-1.78771	2.8e-26	2.29e-23	-1.63971	2
AT1G32940.1	SBT3.5	1	11937499	11941102	+	3603	protein_coding	Subtilisin-like protease SBT3.5 [Source:UniProtKB/Swiss-Prot;Acc:Q9MAP7]	419.62	412.987	473.562	220.371	288.34	277.276	343.749	327.083	284.01	50.0618	20.1899	16.933	0.10154	0.96488	-0.454966	0.00993489	0.16753	-0.718953	2.04e-22	1.35e-19	-3.17404	1.09e-25	8.66e-23	-3.43803	2
AT5G39050.1	PMAT1	5	15634444	15636480	+	2036	protein_coding	Phenolic glucoside malonyltransferase 1 [Source:UniProtKB/Swiss-Prot;Acc:Q940Z5]	539.39	426.087	381.161	157.055	54.9499	37.0228	664.204	332.52	297.938	47.7122	28.5592	27.8042	0.601701	0.999931	-0.138755	3.75e-20	1.09e-16	-2.57606	0.0137778	0.185699	-0.791969	2.15e-25	1.65e-22	-3.22928	6
AT3G20940.1	CYP705A30	3	7339640	7341703	+	2063	protein_coding	Cytochrome P450, family 705, subfamily A, polypeptide 30 [Source:UniProtKB/TrEMBL;Acc:Q9LIG9]	229.324	166.362	163.06	222.286	215.807	179.787	236.525	219.211	251.023	865.053	628.732	626.057	0.029904	0.70894	0.35509	0.294204	0.778283	0.17263	7.37e-31	1.08e-27	1.85445	4.93e-25	3.69e-22	1.67199	7
AT2G23620.1	MES1	2	10047308	10049413	-	2105	protein_coding	Methylesterase 1 [Source:UniProtKB/Swiss-Prot;Acc:Q8S8S9]	72.7028	72.981	66.1727	140.517	103.647	225.931	88.9922	96.3339	125.216	961.775	679.639	887.893	0.0700952	0.904628	0.528293	0.000127731	0.00827437	1.10279	1.14e-17	4.19e-15	2.38918	5.33e-25	3.87e-22	2.96367	7
AT1G64660.1	MGL	1	24028830	24030780	+	1950	protein_coding	Methionine gamma-lyase [Source:UniProtKB/Swiss-Prot;Acc:Q9SGU9]	152.632	617.72	1257.24	186.571	1067.12	2478.5	178.67	809.561	1818.34	2015.82	6105.07	9859.1	0.0718582	0.910994	0.344836	0.00763131	0.142149	0.511027	3.6e-21	2e-18	1.80443	2.23e-24	1.58e-21	1.97063	7
AT3G23510.1	NA	3	8427557	8433340	+	5783	protein_coding	Cyclopropane-fatty-acyl-phospholipid synthase [Source:UniProtKB/TrEMBL;Acc:Q8GZ28]	9.89096	6.08883	13.214	42.8572	37.9522	102.677	10.0598	9.61891	21.7529	475.437	349.349	373.821	0.389429	0.999931	0.449606	1.47e-07	2.76e-05	2.53725	1.9e-10	2.83e-08	2.6635	4.41e-24	3.04e-21	4.75114	5
AT1G78380.1	GSTU19	1	29486387	29488007	-	1620	protein_coding	GSTU19 [Source:UniProtKB/TrEMBL;Acc:A0A178W4K6]	24121.6	22539.4	18006.3	12497.2	12590.9	11474.3	18359.7	19589.6	18021	9095.67	9641.35	8938.41	0.0316626	0.723923	-0.199836	3.97e-18	7.43e-15	-0.809257	0.000140358	0.00523423	-0.364439	6.39e-24	4.29e-21	-0.97386	6
AT5G13220.3	JAZ10	5	4218786	4221077	+	2291	protein_coding	jasmonate-zim-domain protein 10 [Source:TAIR;Acc:AT5G13220]	9.07957	10.1409	6.61326	4.07635	5.66202	0	5.87346	14.9765	9.178	257.992	215.267	251.203	0.710831	0.999931	0.192715	0.0336631	0.325912	-1.33374	9.38e-27	1.01e-23	6.17398	2.56e-23	1.66e-20	4.64753	1
AT2G19060.1	NA	2	8256921	8260545	+	3624	protein_coding	GDSL esterase/lipase At2g19060 [Source:UniProtKB/Swiss-Prot;Acc:O64469]	61.8654	82.1682	104.664	272.261	313.591	566.887	136.711	227.759	222.353	1417.39	935.268	1367.01	2.24e-06	0.00119806	1.22592	6.03e-17	9.86e-14	2.14118	8.53e-11	1.34e-08	1.59926	2.59e-23	1.66e-20	2.51452	5
AT3G27950.1	NA	3	10377957	10379907	+	1950	protein_coding	GDSL-like Lipase/Acylhydrolase superfamily protein [Source:TAIR;Acc:AT3G27950]	12.3834	19.266	18.7398	57.0597	77.667	82.4168	8.3916	18.1878	17.2132	124.256	149.002	155.761	0.51281	0.999931	-0.237491	6.99e-12	4.57e-09	2.07728	0.000570152	0.0167539	0.840564	5.3e-23	3.3e-20	3.15533	5
AT1G62810.1	NA	1	23257610	23262002	-	4392	protein_coding	Primary amine oxidase [Source:UniProtKB/Swiss-Prot;Acc:Q8H1H9]	235.749	367.348	427.271	254.068	355.323	536.637	217.132	315.299	357.237	554.139	677.505	857.668	0.0323633	0.729004	-0.215846	0.428185	0.862267	0.0778155	7.69e-13	1.6e-10	0.681929	1.34e-22	8.16e-20	0.975591	7
AT5G36220.1	CYP81D1	5	14253673	14256284	-	2611	protein_coding	Cytochrome P450 81D1 [Source:UniProtKB/Swiss-Prot;Acc:Q9FG65]	10.7229	20.2889	16.5254	10.1974	12.1227	10.5768	20.1286	28.8701	41.2589	183.722	254.425	337.236	0.00970039	0.469454	0.893051	0.155866	0.634285	-0.560662	2.29e-36	5.79e-33	4.32202	1.72e-22	1.02e-19	2.8683	1
AT4G25900.1	NA	4	13161279	13163678	+	2399	protein_coding	Glucose-6-phosphate 1-epimerase [Source:UniProtKB/TrEMBL;Acc:Q940G5]	1302.48	1376.13	1325.94	891.717	960.095	1046.29	1378.57	1308.29	1234.41	708.263	584.692	638.891	0.767026	0.999931	-0.0292061	2.66e-06	0.000358952	-0.467278	1.99e-08	1.98e-06	-0.589619	1.9e-22	1.11e-19	-1.02769	6
AT4G24340.1	NA	4	12607371	12609252	+	1881	protein_coding	At4g24340 [Source:UniProtKB/TrEMBL;Acc:Q8GW53]	257.664	191.613	135.619	190.478	246.046	306.302	278.662	284.649	257.179	1642.56	1254.95	1462.82	0.0457604	0.83036	0.494794	0.141723	0.610138	0.364846	3.83e-25	3.67e-22	2.57027	2.12e-22	1.2e-19	2.44032	7
AT1G26390.1	FOX2	1	9130013	9131779	-	1766	protein_coding	Berberine bridge enzyme-like 4 [Source:UniProtKB/Swiss-Prot;Acc:Q9FZC5]	484.267	1443.42	1580.02	768.758	1283.67	1707.79	245.766	503.682	403.527	46.5413	54.5445	30.2116	6.65e-07	0.000465755	-1.53336	0.763513	0.961177	0.0923147	2.18e-48	2.02e-44	-4.969	3.28e-22	1.83e-19	-3.34332	3
AT5G19890.1	mimb-19	5	6724076	6725966	-	1890	protein_coding	Peroxidase 59 [Source:UniProtKB/Swiss-Prot;Acc:Q39034]	12.383	7.09813	14.3301	211.944	88.1803	47.5503	63.7746	13.908	16.0647	721.591	328.184	466.097	0.0160105	0.571683	1.25805	1.97e-10	7.49e-08	3.20995	1.91e-09	2.29e-07	2.71126	4.25e-22	2.32e-19	4.66316	5
AT1G76680.2	OPR1	1	28776861	28778467	+	1606	protein_coding	12-oxophytodienoate reductase 1 [Source:UniProtKB/TrEMBL;Acc:F4I403]	2854.71	2171.32	1420.62	1286.26	914.667	690.225	2102.51	1605.55	1332.83	693.788	478.514	276.612	0.04159	0.807435	-0.31019	1.06e-12	8.99e-10	-1.09245	1.33e-06	9.07e-05	-0.779357	4.5e-22	2.4e-19	-1.56162	6
AT5G35940.1	JAL41	5	14090574	14093007	+	2433	protein_coding	Jacalin-related lectin 41 [Source:UniProtKB/Swiss-Prot;Acc:Q9FGC5]	21.4525	27.3857	14.325	28.5446	43.6582	47.5786	19.2938	56.6824	96.3146	1048.01	849.661	982.326	0.00367154	0.263165	1.2747	0.0679569	0.450938	0.810614	9.84e-27	1.02e-23	4.46764	1.08e-21	5.64e-19	4.00355	7
AT3G21690.1	DTX40	3	7638584	7642389	+	3805	protein_coding	Protein DETOXIFICATION 40 [Source:UniProtKB/Swiss-Prot;Acc:Q9LVD9]	1533	1370.68	1296.49	792.515	826.533	906.675	1267.91	1217.7	1134.22	448.387	532.813	583.988	0.0706054	0.906248	-0.215193	8.52e-10	2.97e-07	-0.736799	4.46e-08	4.22e-06	-0.693692	1.29e-21	6.61e-19	-1.2153	6
AT1G66270.1	BGLU21	1	24699868	24703166	-	3298	protein_coding	BGLU21 [Source:UniProtKB/TrEMBL;Acc:A0A178WA93]	7566.64	7933.16	7667.52	7547.49	9948.89	11498.7	7438.95	9568.5	11990.5	22168.7	22123.2	27635.8	0.0194005	0.611474	0.285724	0.0285873	0.300509	0.267944	2.15e-22	1.4e-19	1.21746	2.15e-21	1.08e-18	1.19968	7
AT5G65690.1	PCK2	5	26266180	26269687	+	3507	protein_coding	phosphoenolpyruvate carboxykinase 2 [Source:TAIR;Acc:AT5G65690]	230.869	850.26	789.721	1152.7	2219.91	2714.07	446.081	885.139	1616.25	5706.18	5599.57	8941.35	0.0146055	0.549873	0.626578	3.36e-11	1.79e-08	1.69775	4.1e-08	3.92e-06	1.42582	2.42e-21	1.2e-18	2.49699	5
AT2G41380.1	NA	2	17251819	17253194	+	1375	protein_coding	At2g41380 [Source:UniProtKB/TrEMBL;Acc:Q9ZVC3]	1583.73	1212.63	1282.18	738.592	606.1	470.099	1305.05	1065.72	712.821	352.567	184.038	156.932	0.0281464	0.702039	-0.424753	4.13e-09	1.23e-06	-1.14543	1.92e-09	2.29e-07	-1.2404	3.18e-21	1.54e-18	-1.96108	6
AT4G33120.1	NA	4	15975343	15978136	-	2793	protein_coding	At4g33120 [Source:UniProtKB/TrEMBL;Acc:Q84TE2]	33.8459	62.8699	83.7743	47.8922	115.683	187.036	36.0824	109.122	119.334	557.896	636.331	694.336	0.0914827	0.9577	0.480548	0.00510875	0.10997	0.788201	1.43e-17	5.19e-15	2.27353	4.25e-21	2.02e-18	2.58119	7
AT5G13220.1	JAZ10	5	4218786	4221077	+	2291	protein_coding	jasmonate-zim-domain protein 10 [Source:TAIR;Acc:AT5G13220]	0	6.08419	6.61375	8.15187	14.5614	19.0207	7.55213	6.41895	25.2436	541.169	333.239	525.281	0.0116528	0.504063	1.69299	0.00798988	0.145716	1.76791	5.64e-21	3.02e-18	4.90505	2.07e-20	9.68e-18	4.97997	7
AT3G28510.1	NA	3	10685470	10687429	+	1959	protein_coding	AAA-ATPase At3g28510 [Source:UniProtKB/Swiss-Prot;Acc:Q9LH84]	1472.29	441.289	616.938	647.553	470.347	374.429	1103.7	190.325	113.457	3.57884	4.19883	1.20877	0.0123588	0.518993	-1.19567	0.317943	0.798432	-0.477096	4.18e-24	3.32e-21	-6.99347	1.55e-19	7.13e-17	-6.27489	2
AT1G05560.1	UGT1	1	1645308	1647147	-	1839	protein_coding	UDP-glucosyltransferase 75B1 [Source:TAIR;Acc:AT1G05560]	948.654	851.077	684.197	483.315	243.291	249.584	708.739	581.715	489.445	189.718	133.464	148.657	0.00646677	0.380129	-0.475969	2.65e-14	3.16e-11	-1.35254	9.96e-06	0.000539015	-0.850863	2.11e-19	9.51e-17	-1.72743	6
AT4G22610.1	NA	4	11901703	11902642	-	939	protein_coding	AT4g22610/F7K2_190 [Source:UniProtKB/TrEMBL;Acc:Q9SUV8]	243.922	79.03	57.3815	275.733	230.194	113.914	233.517	178.849	185.176	1565.64	834.178	718.269	0.00194546	0.175832	0.918143	0.00164454	0.052551	0.933725	1.41e-19	6.34e-17	2.66173	2.15e-19	9.54e-17	2.67731	7
AT5G65750.1	NA	5	26303673	26308237	+	4564	protein_coding	2-oxoglutarate dehydrogenase, E1 component [Source:UniProtKB/TrEMBL;Acc:Q9FLH2]	787.9	870.747	968.963	632.713	653.183	694.474	1009.26	1102.9	1122.97	676.698	727.579	753.783	7.01e-06	0.00303595	0.300506	2.13e-09	6.96e-07	-0.417193	0.298142	0.852643	0.0759346	2.77e-19	1.21e-16	-0.641764	6
AT1G08430.1	ALMT1	1	2658602	2661310	+	2708	protein_coding	Aluminum-activated malate transporter 1 [Source:UniProtKB/Swiss-Prot;Acc:Q9SJE9]	847.908	554.909	655.496	522.122	235.981	261.254	727.973	558.145	296.822	90.6638	61.3032	26.593	0.134107	0.999931	-0.434559	0.000441067	0.0205395	-1.02486	9.55e-13	1.93e-10	-2.27169	3.59e-19	1.54e-16	-2.86199	2
AT5G20550.1	NA	5	6952397	6953971	-	1574	protein_coding	2-oxoglutarate (2OG) and Fe(II)-dependent oxygenase superfamily protein [Source:UniProtKB/TrEMBL;Acc:Q8LF12]	266.668	274.788	217.167	254.721	258.094	220.824	296.232	257.846	243.295	635.661	508.875	542.116	0.557873	0.999931	0.0763187	0.82154	0.972415	-0.029489	1.44e-22	9.77e-20	1.25787	8.73e-19	3.68e-16	1.15206	7
AT3G58550.1	NA	3	21649364	21650347	-	983	protein_coding	At3g58550 [Source:UniProtKB/TrEMBL;Acc:Q9M2G1]	1952.87	1398.43	1421.32	1306.05	847.361	892.21	1741.77	1217.48	1062.28	522.118	508.239	490.985	0.0545751	0.862802	-0.249281	1.93e-06	0.000277509	-0.620561	7.49e-10	9.75e-08	-0.845191	1.3e-18	5.42e-16	-1.21647	6
AT5G42580.1	CYP705A12	5	17023502	17025361	-	1859	protein_coding	Cytochrome P450 705A12 [Source:UniProtKB/Swiss-Prot;Acc:Q9FH67]	123.747	97.3783	87.0438	80.5471	110.744	85.6552	176.145	108.008	94.0019	677.82	424.624	416.926	0.249927	0.999931	0.28733	0.743795	0.958521	-0.0826321	1.35e-24	1.14e-21	2.54781	2.14e-18	8.74e-16	2.17785	7
AT1G02220.1	NAC003	1	428650	430720	-	2070	protein_coding	NAC domain-containing protein 3 [Source:UniProtKB/Swiss-Prot;Acc:Q5PP28]	394.441	529.426	344.929	438.318	409.15	282.263	325.501	284.503	177.753	47.7544	46.113	27.7864	0.00412434	0.287253	-0.71385	0.507099	0.895453	-0.164056	3.2e-27	3.72e-24	-3.07211	2.25e-18	9.05e-16	-2.52232	3
AT5G19110.1	NA	5	6411536	6413259	-	1723	protein_coding	Eukaryotic aspartyl protease family protein [Source:TAIR;Acc:AT5G19110]	56.9477	42.5939	19.8384	43.825	118.079	36.9937	52.0187	100.55	106.678	1970.43	1375.87	1383	0.0167473	0.579616	1.16851	0.110558	0.553447	0.783921	1.97e-21	1.14e-18	4.61536	4.81e-18	1.91e-15	4.23077	7
AT4G33220.1	PME44	4	16022269	16026428	+	4159	protein_coding	Probable pectinesterase/pectinesterase inhibitor 44 [Source:UniProtKB/Swiss-Prot;Acc:Q9SMY7]	182.259	167.397	148.713	130.547	99.3871	69.8194	182.816	138.99	154.684	29.8169	37.8075	32.6422	0.766087	0.999931	-0.0584882	0.000342334	0.0169042	-0.725789	6.03e-09	6.59e-07	-1.43538	6.95e-18	2.71e-15	-2.10268	2
AT2G43610.1	NA	2	18087812	18089371	-	1559	protein_coding	Endochitinase At2g43610 [Source:UniProtKB/Swiss-Prot;Acc:O22842]	2145.22	3230.29	3845.45	3338.43	4420.74	5249.24	1816.16	2688.92	3341.43	4181.82	6367.67	6341.26	0.0146687	0.550732	-0.248107	4.42e-06	0.000553605	0.464804	0.0762163	0.504997	0.182959	1.24e-17	4.79e-15	0.89587	5
AT2G05510.1	NA	2	2015624	2016772	+	1148	protein_coding	At2g05510 [Source:UniProtKB/TrEMBL;Acc:Q9SL16]	319.476	303.817	550.999	1202.61	1910.16	2295.85	238.704	291.474	459.563	1029.46	2816.88	4027.59	0.327464	0.999931	-0.289689	6.26e-13	5.46e-10	2.10923	0.516594	0.948928	0.193094	1.35e-17	5.13e-15	2.59201	4
AT4G37310.1	CYP81H1	4	17555899	17559104	-	3205	protein_coding	Cytochrome P450, family 81, subfamily H, polypeptide 1 [Source:UniProtKB/TrEMBL;Acc:Q9SW67]	381.847	360.152	318.361	210.093	143.025	139.635	384.927	306.851	244.067	115.695	110.052	78.5805	0.215222	0.999931	-0.185863	2.4e-12	1.79e-09	-1.09419	0.00188181	0.0425846	-0.547516	2.98e-17	1.11e-14	-1.45584	6
AT5G26280.1	NA	5	9208671	9210650	+	1979	protein_coding	TRAF-like family protein [Source:TAIR;Acc:AT5G26280]	3251.91	3759.9	3751.28	3959.52	3609.11	4733.66	3811.48	4797.31	4452.51	13785.3	9243.84	11533.5	0.0802139	0.936457	0.276057	0.246329	0.737945	0.183222	1.3e-19	5.93e-17	1.46234	4.37e-17	1.61e-14	1.36951	7
AT2G41810.1	NA	2	17439263	17441416	-	2153	protein_coding	Uncharacterized protein At2g41810 [Source:UniProtKB/TrEMBL;Acc:O22939]	0.825508	5.07016	4.40917	12.2278	15.3704	5.28352	5.87388	6.41895	16.0641	238.927	353.334	220.98	0.0370901	0.771627	1.48077	0.0110676	0.178796	1.77541	1.89e-16	6.12e-14	4.48929	5.77e-17	2.1e-14	4.78394	7
AT2G43590.1	NA	2	18081304	18082776	-	1472	protein_coding	Endochitinase At2g43590 [Source:UniProtKB/Swiss-Prot;Acc:O24658]	2896.56	3386.52	2600.6	2262.52	1962.82	1389.36	860.54	870.218	689.267	308.631	176.169	145.971	2.88e-20	1.57e-16	-1.87886	0.0010426	0.0383484	-0.664687	3.81e-45	1.77e-41	-3.04016	7.39e-17	2.61e-14	-1.82599	3
AT3G03670.1	PER28	3	901728	903411	-	1683	protein_coding	Peroxidase 28 [Source:UniProtKB/Swiss-Prot;Acc:Q9SS67]	39.6339	101.391	155.448	441.123	554.302	665.543	37.7664	16.0499	26.4003	337.023	312.88	445.454	3.15e-05	0.0088547	-1.7239	5.21e-11	2.57e-08	2.52799	0.0562301	0.43176	-0.740727	7.51e-17	2.62e-14	3.51116	4
AT5G38410.1	NA	5	15377173	15378642	-	1469	protein_coding	Ribulose bisphosphate carboxylase small chain [Source:UniProtKB/TrEMBL;Acc:B3H5S2]	11.5624	3.0414	6.61576	17.3155	28.3293	8.44928	6.71494	7.49098	2.2964	142.27	360.292	341.546	0.644696	0.999931	-0.341925	0.0399001	0.354583	1.39495	3.36e-11	5.6e-09	4.12743	8.09e-17	2.78e-14	5.86431	7
AT2G16660.1	NA	2	7218654	7221890	-	3236	protein_coding	At2g16660/T24I21.7 [Source:UniProtKB/TrEMBL;Acc:Q9SLF1]	169.051	115.661	101.34	254.992	139.775	87.811	362.26	253.376	216.533	760.828	531.132	534.415	2.43e-10	3.49e-07	1.13011	0.0817981	0.487529	0.319855	6.98e-37	1.95e-33	2.2454	1.2e-16	4.07e-14	1.43514	1
AT3G16370.1	APG	3	5556710	5558982	+	2272	protein_coding	GDSL esterase/lipase APG [Source:UniProtKB/Swiss-Prot;Acc:Q9LU14]	304.371	279.984	246.783	236.576	157.6	154.417	311.159	222.41	221.2	63.2314	86.4811	53.1829	0.439545	0.999931	-0.14071	0.00142937	0.0472922	-0.588837	1.22e-09	1.53e-07	-1.27699	2.06e-16	6.84e-14	-1.72512	2
AT5G57625.1	NA	5	23337832	23338855	+	1023	protein_coding	At5g57625 [Source:UniProtKB/TrEMBL;Acc:Q9FKL1]	596.181	451.882	372.987	1209.73	1036.72	1009.37	652.686	519.422	415.227	2371.95	1087.15	1576.28	0.426096	0.999931	0.172826	5.51e-09	1.57e-06	1.25798	0.000661167	0.0188499	0.743965	2.06e-16	6.84e-14	1.82912	5
AT2G29490.1	GSTU1	2	12631341	12632538	-	1197	protein_coding	Glutathione S-transferase U1 [Source:UniProtKB/Swiss-Prot;Acc:Q9ZW30]	1728.38	1348.11	1280.46	1125.13	946.611	926.925	1836.12	1483.56	1203.95	849.362	710.473	741.9	0.553207	0.999931	0.0574453	2.34e-07	4.16e-05	-0.506783	0.00676578	0.113813	-0.278573	2.63e-16	8.6e-14	-0.842802	6
AT2G22122.1	NA	2	9403067	9403835	+	768	protein_coding	At2g22122 [Source:UniProtKB/TrEMBL;Acc:Q8LF43]	198.724	182.247	354.54	390.217	359.659	750.88	206.825	346.215	558.978	1261.93	1986.68	2660.02	0.0487676	0.841909	0.508083	0.000267912	0.0138022	0.936853	3.56e-11	5.91e-09	1.7094	3.36e-16	1.08e-13	2.13817	7
AT3G05950.1	NA	3	1780938	1782007	-	1069	protein_coding	Germin-like protein subfamily 1 member 7 [Source:UniProtKB/Swiss-Prot;Acc:Q9SFF9]	4.9616	0	3.31068	7.12165	19.4552	9.49186	10.9205	11.7812	26.4574	340.254	294.613	289.203	0.000339812	0.0558363	2.47051	0.00309475	0.0799533	2.0666	6.38e-19	2.65e-16	4.61715	4.34e-16	1.38e-13	4.21324	7
AT4G26260.1	MIOX4	4	13297695	13300444	+	2749	protein_coding	MIOX4 [Source:UniProtKB/TrEMBL;Acc:A0A178V1J3]	23.9343	36.5092	61.7191	55.0365	63.0825	78.216	51.1793	60.9712	57.353	342.73	245.519	404.637	0.0851865	0.94352	0.528218	0.0225447	0.264345	0.693907	8.89e-15	2.36e-12	2.20739	4.69e-16	1.48e-13	2.37308	7
AT4G36880.1	CP1	4	17374454	17376279	-	1825	protein_coding	CP1 [Source:UniProtKB/TrEMBL;Acc:A0A178UST0]	222.849	150.09	52.9039	65.2253	41.2488	14.7968	319.672	169.013	76.8589	15.5257	10.8913	3.62339	0.229908	0.999931	0.41376	2.46e-06	0.000338471	-1.72653	0.00183655	0.0418171	-1.43893	7.81e-16	2.43e-13	-3.57922	6
AT4G15990.1	NA	4	9060953	9061833	-	880	protein_coding	Uncharacterized protein AT4g15990 [Source:UniProtKB/TrEMBL;Acc:O23448]	54.5941	88.1316	167.775	127.138	236.79	365.841	32.7679	76.057	153.06	234.942	705.001	927.5	0.218177	0.999931	-0.361713	5.98e-05	0.00454804	1.13596	0.00234568	0.050851	0.846723	9.15e-16	2.82e-13	2.34439	5
AT5G19100.1	NA	5	6408007	6409666	-	1659	protein_coding	Eukaryotic aspartyl protease family protein [Source:UniProtKB/TrEMBL;Acc:Q3E9C8]	167.496	171.413	109.091	194.713	380.801	179.739	160.223	236.357	286.655	1981.46	1679.97	1213.09	0.0762187	0.923386	0.618102	0.0282903	0.29884	0.764419	1.29e-14	3.34e-12	2.70412	1.02e-15	3.09e-13	2.85044	7
AT4G21830.1	MSRB7	4	11584346	11585542	-	1196	protein_coding	Peptide methionine sulfoxide reductase B7 [Source:UniProtKB/Swiss-Prot;Acc:Q8VY86]	267.901	263.433	261.527	297.1	435.262	428.234	264.597	313.789	458.915	2479.63	1280.41	1520.9	0.194701	0.999931	0.370519	0.0633924	0.43789	0.530234	6.13e-14	1.47e-11	2.16602	1.72e-15	5.16e-13	2.32573	7
AT1G21400.1	NA	1	7493343	7496710	+	3367	protein_coding	Thiamin diphosphate-binding fold (THDP-binding) superfamily protein [Source:TAIR;Acc:AT1G21400]	22.2684	79.1305	341.503	63.2298	233.537	965.766	33.5456	114.404	294.5	324.443	1065.93	2318.63	0.531469	0.999931	0.169753	3.28e-06	0.000429609	1.22864	5e-05	0.00218688	1.02517	1.76e-15	5.25e-13	2.08405	5
AT1G76520.1	PILS3	1	28714765	28717910	+	3145	protein_coding	Protein PIN-LIKES 3 [Source:UniProtKB/Swiss-Prot;Acc:Q9C9K5]	338.9	545.857	556.238	181.567	164.807	188.334	444.418	484.277	470.821	168.124	142.906	201.936	0.892112	0.999931	-0.0244469	2.09e-14	2.6e-11	-1.42764	0.453641	0.926739	-0.148836	1.82e-15	5.36e-13	-1.55202	8
AT4G21680.1	NPF7.2	4	11517353	11519805	-	2452	protein_coding	Protein NRT1/ PTR FAMILY 7.2 [Source:UniProtKB/Swiss-Prot;Acc:Q8GXN2]	16.4931	21.3057	39.6552	13.2593	38.7826	64.5342	36.0588	54.5247	127.174	263.556	878.991	975.706	0.000195095	0.0380366	1.38998	0.38293	0.838177	0.33777	7.57e-27	8.44e-24	3.80124	2.29e-15	6.67e-13	2.74903	1
AT1G30510.1	RFNR2	1	10806986	10809188	-	2202	protein_coding	Ferredoxin--NADP reductase, root isozyme 2, chloroplastic [Source:UniProtKB/Swiss-Prot;Acc:Q9S9P8]	2115.23	886.378	540.031	736.899	428.621	176.521	2112.57	689.922	437.009	278.229	175.989	148.574	0.368025	0.999931	-0.169496	4.5e-11	2.26e-08	-1.2594	0.0142425	0.190408	-0.500371	4.35e-15	1.25e-12	-1.59027	6
AT5G48430.1	NA	5	19627634	19629167	-	1533	protein_coding	At5g48430 [Source:UniProtKB/TrEMBL;Acc:Q9LV70]	286.367	673.416	562.059	800.117	1328.67	1570.78	700.54	1147.71	1001.29	3407.81	2936.03	4143.34	8.02e-06	0.00331521	0.928249	2.6e-09	8.01e-07	1.23745	1.09e-10	1.68e-08	1.35424	4.8e-15	1.36e-12	1.66344	5
AT1G43160.1	RAP2-6	1	16263805	16264945	+	1140	protein_coding	Ethylene-responsive transcription factor RAP2-6 [Source:UniProtKB/Swiss-Prot;Acc:Q7G1L2]	34.7087	49.6607	76.1127	43.7731	98.0109	96.0432	43.6642	57.8107	73.551	293.215	284.437	311.141	0.62192	0.999931	0.140143	0.0580898	0.419307	0.527891	2.65e-11	4.48e-09	1.76158	4.93e-15	1.39e-12	2.14933	7
AT1G71110.1	NA	1	26817878	26821094	+	3216	protein_coding	unknown protein; FUNCTIONS IN: molecular_function unknown; INVOLVED IN: biological_process unknown; LOCATED IN: endomembrane system; BEST Arabidopsis thaliana protein match is: unknown protein (TAIR:AT2G12400.1); Has 173 Blast hits to 169 proteins i /.../pecies: Archae - 0; Bacteria - 0; Metazoa - 3; Fungi - 0; Plants - 165; Viruses - 0; Other Eukaryotes - 5 (source: NCBI BLink). [Source:TAIR;Acc…	1460.36	791.38	778.748	1065.91	614.815	544.88	1397.01	752.621	696.524	432.85	262.248	273.269	0.578574	0.999931	-0.081448	0.00924948	0.159608	-0.383531	3.12e-09	3.61e-07	-0.926084	5.53e-15	1.54e-12	-1.22817	2
AT5G64120.1	PER71	5	25659257	25661007	-	1750	protein_coding	Peroxidase [Source:UniProtKB/TrEMBL;Acc:A0A178UAR8]	2696.37	5099.32	6845.68	678.583	1417.47	3281.77	1860.45	3232.14	2936.7	835.184	886.383	1365.57	0.000274264	0.048297	-0.806292	4.07e-14	4.63e-11	-1.68145	5.41e-05	0.00232011	-0.924749	6.52e-15	1.8e-12	-1.79991	8
AT2G42840.1	PDF1	2	17826071	17827648	-	1577	protein_coding	Protodermal factor 1 [Source:UniProtKB/Swiss-Prot;Acc:Q9S728]	1047.54	805.154	676.793	814.193	509.63	373.031	777.853	618.346	562.217	157.683	225.255	100.23	0.107579	0.970703	-0.345093	0.00774897	0.143201	-0.572732	9.12e-12	1.66e-09	-1.55974	8.84e-15	2.41e-12	-1.78738	2
AT4G15340.1	PEN1	4	8754440	8760600	-	6160	protein_coding	Arabidiol synthase [Source:UniProtKB/Swiss-Prot;Acc:Q9FR95]	25.5585	24.3521	22.0273	32.6451	75.9288	52.9104	22.6383	59.8615	68.7203	483.997	409.569	411.19	0.0182667	0.601437	0.97207	0.0075075	0.140946	1.09678	3.77e-14	9.3e-12	2.92305	9.95e-15	2.66e-12	3.04776	7
AT3G48850.1	MPT2	3	18114526	18116569	-	2043	protein_coding	Mitochondrial phosphate carrier protein 2, mitochondrial [Source:UniProtKB/Swiss-Prot;Acc:Q9M2Z8]	301.255	268.743	166.426	282.306	205.433	169.108	333.094	209.661	130.773	57.3246	43.567	19.325	0.495908	0.999931	-0.163331	0.671234	0.942443	-0.101735	9.18e-16	2.75e-13	-2.21977	9.96e-15	2.66e-12	-2.15817	2
AT5G23990.2	ATFRO5	5	8105461	8108642	-	3181	protein_coding	ferric reduction oxidase 5 [Source:TAIR;Acc:AT5G23990]	99.7782	96.3852	102.439	257.039	382.147	588.247	649.037	725.902	766.426	3908.89	2581.97	2679.43	2.02e-26	1.84e-22	2.82878	1.36e-13	1.43e-10	1.98086	2.89e-28	3.5e-25	2.88217	1.01e-14	2.68e-12	2.03425	8
AT4G39660.1	AGT2	4	18406627	18409564	+	2937	protein_coding	Alanine--glyoxylate aminotransferase 2 homolog 1, mitochondrial [Source:UniProtKB/Swiss-Prot;Acc:Q940M2]	1195.22	2421.44	2753.19	1998.64	3808.29	5147.54	1543.22	2358.84	3181.65	4979.84	5489.29	6897.99	0.22159	0.999931	0.157201	5.91e-08	1.28e-05	0.696085	0.000239049	0.00805152	0.479726	1.37e-14	3.59e-12	1.01861	5
AT2G15220.1	NA	2	6608561	6609681	+	1120	protein_coding	At2g15220/F15A23.4 [Source:UniProtKB/TrEMBL;Acc:Q9SKL6]	1323.47	1629.94	1585.9	1333.94	1574.06	1859.26	1035.98	1229.83	1038.43	385.164	494.349	285.924	0.0170702	0.58479	-0.456833	0.773343	0.962623	0.0550865	5.99e-25	5.56e-22	-2.05904	1.94e-14	5.02e-12	-1.54712	3
AT5G66690.1	UGT72E2	5	26625049	26626822	+	1773	protein_coding	Glycosyltransferase (Fragment) [Source:UniProtKB/TrEMBL;Acc:W8PUV8]	2600.34	1808.6	1425.76	1288.75	951.428	708.504	2870.32	2232.87	1498.3	1379.51	987.704	784.302	0.0490653	0.841909	0.195806	6.19e-20	1.62e-16	-0.927507	0.00213428	0.0473364	0.324859	2.63e-14	6.74e-12	-0.798454	8
AT3G46280.1	NA	3	17005423	17008528	-	3105	protein_coding	Kinase-like protein [Source:UniProtKB/TrEMBL;Acc:Q8GYH9]	1065.86	952.485	901.284	2030.01	1902.83	2493.54	703.736	706.857	700.421	1899.78	1334.33	1782.53	0.00330106	0.245511	-0.468317	5.01e-13	4.52e-10	1.13773	0.0259922	0.277197	-0.357193	2.92e-14	7.37e-12	1.24885	4
AT1G49570.1	PER10	1	18346958	18349049	+	2091	protein_coding	Peroxidase [Source:UniProtKB/TrEMBL;Acc:A0A178WK78]	14.0301	17.2407	37.4717	82.5565	122.118	73.9901	110.747	160.448	339.518	1434.16	1648.38	1492.97	2.22e-15	8.66e-12	3.1226	1.71e-07	3.19e-05	2.0849	1.84e-25	1.83e-22	3.82656	2.93e-14	7.37e-12	2.78886	1
AT5G38100.3	NA	5	15199784	15200868	-	1084	protein_coding	Probable S-adenosylmethionine-dependent methyltransferase At5g38100 [Source:UniProtKB/Swiss-Prot;Acc:Q9LS10]	98.3571	52.6969	49.644	58.0162	46.1793	60.1479	41.1493	26.767	58.6248	377.093	220.918	302.639	0.0956543	0.962456	-0.632452	0.513341	0.898254	-0.244522	1.43e-11	2.54e-09	2.51871	3.59e-14	8.95e-12	2.90664	7
AT2G38400.1	AGT3	2	16083645	16086453	+	2808	protein_coding	Alanine:glyoxylate aminotransferase 3 [Source:UniProtKB/TrEMBL;Acc:F4ISY3]	542.684	1323.92	2194.42	978.03	2155.95	5830.62	563.564	1199.63	2088.98	2083.8	3313.81	6593.28	0.518574	0.999931	-0.0858806	6.26e-11	2.87e-08	0.862829	0.547875	0.952829	0.0802019	3.73e-14	9.22e-12	1.02891	4
AT1G76680.1	OPR1	1	28776626	28778837	+	2211	protein_coding	12-oxophytodienoate reductase 1 [Source:UniProtKB/TrEMBL;Acc:F4I403]	5032.64	4161.46	2690.15	2226.31	1516.77	1255.61	4526.97	3094.24	2949.57	1258.4	639.23	1028.76	0.477941	0.999931	-0.146029	4.95e-09	1.42e-06	-1.20838	0.00845602	0.13506	-0.560744	3.78e-14	9.24e-12	-1.6231	6
AT4G15330.1	CYP705A1	4	8751320	8753297	-	1977	protein_coding	Cytochrome P450 705A1 [Source:UniProtKB/Swiss-Prot;Acc:Q0WQ07]	40.418	42.6061	65.001	55.0649	41.2185	151.244	46.9675	99.443	80.2284	650.213	550.787	670.827	0.131115	0.999931	0.576524	0.120989	0.574455	0.591968	2.29e-14	5.7e-12	2.84547	3.87e-14	9.38e-12	2.86091	7
AT1G33110.1	DTX21	1	12004854	12008852	+	3998	protein_coding	Protein DETOXIFICATION [Source:UniProtKB/TrEMBL;Acc:A0A178WPH4]	692.851	995.178	1103.89	388.528	467.12	585.964	665.915	808.354	961.537	276.769	449.258	601.961	0.158749	0.999931	-0.196333	2.35e-12	1.79e-09	-0.992938	0.0290667	0.297496	-0.323569	3.97e-14	9.53e-12	-1.12017	8
AT3G04120.1	GAPC1	3	1080942	1083690	+	2748	protein_coding	Glyceraldehyde-3-phosphate dehydrogenase GAPC1, cytosolic [Source:UniProtKB/Swiss-Prot;Acc:P25858]	22366.2	20834	16906.2	19956.8	14398.9	11958.9	22846.3	19801.7	17669.9	12269.3	11852.5	10006.4	0.881153	0.999931	0.0130517	2.58e-05	0.00229269	-0.368116	0.000990945	0.0260092	-0.295517	7.89e-14	1.88e-11	-0.676684	6
AT5G14360.1	NA	5	4630892	4631851	+	959	protein_coding	At5g14360 [Source:UniProtKB/TrEMBL;Acc:Q9LY93]	40.5423	86.0946	97.1493	76.2647	115.998	155.991	23.5294	51.4273	57.5627	142.705	153.664	272.143	0.00138353	0.145804	-0.775098	0.00781855	0.143571	0.584204	0.0495078	0.402405	0.414991	8.38e-14	1.98e-11	1.77429	5
AT2G38750.1	ANN4	2	16196265	16198577	-	2312	protein_coding	Annexin D4 [Source:UniProtKB/Swiss-Prot;Acc:Q9ZVJ6]	867.536	746.358	635.987	788.754	966.62	804.228	933.058	844.047	890.303	2722.19	1662.5	2113.41	0.143927	0.999931	0.256665	0.227657	0.719769	0.212168	7.39e-15	1.98e-12	1.38793	9.37e-14	2.19e-11	1.34343	7
AT5G26320.1	NA	5	9238227	9241333	+	3106	protein_coding	TRAF-like family protein [Source:UniProtKB/TrEMBL;Acc:F4JZS7]	21.4711	11.1523	19.8461	141.591	105.212	121.47	27.6976	14.9811	8.03636	251.028	93.6544	146.048	0.869345	0.999931	-0.080474	1.6e-10	6.24e-08	2.8785	0.198358	0.759674	0.540179	1.17e-13	2.72e-11	3.49915	4
AT4G08555.1	NA	4	5448049	5448638	+	589	protein_coding	At4g08555 [Source:UniProtKB/TrEMBL;Acc:Q8GWL6]	434.415	351.793	312.068	233.068	133.597	179.488	465.843	271.704	247.722	112.234	65.5871	64.7329	0.420268	0.999931	-0.178359	1.73e-05	0.00165189	-0.966183	2.96e-05	0.00137669	-1.02801	1.3e-13	2.98e-11	-1.81584	6
AT1G78340.1	GSTU22	1	29472845	29474003	-	1158	protein_coding	Glutathione S-transferase U22 [Source:UniProtKB/Swiss-Prot;Acc:Q8GYM1]	2155.06	1512.18	1493.49	1630.93	821.264	871.86	2503.84	1439.84	1481.18	758.661	468.918	529.475	0.732216	0.999931	0.0606132	0.000464694	0.021336	-0.623146	0.000179119	0.00634823	-0.69211	1.32e-13	3e-11	-1.37587	6
AT1G16370.1	2026-10-06	1	5596633	5598447	+	1814	protein_coding	Organic cation/carnitine transporter 6 [Source:UniProtKB/Swiss-Prot;Acc:Q9SA36]	103.942	125.783	81.5322	122.355	199.651	163.917	130.008	148.64	100.873	656.289	421.336	537.804	0.310796	0.999931	0.28708	0.0203782	0.250032	0.652053	4.17e-10	5.72e-08	1.7402	1.35e-13	3.04e-11	2.10517	7
AT5G19520.1	MSL9	5	6585355	6588966	+	3611	protein_coding	Mechanosensitive ion channel protein 9 [Source:UniProtKB/Swiss-Prot;Acc:Q84M97]	474.874	620.991	846.927	637.624	973.292	1239.22	596.126	885.07	1232.31	1388.71	2304.7	2519.28	0.000360872	0.0579412	0.445185	0.000125837	0.00821268	0.4785	5.7e-13	1.23e-10	0.898793	1.64e-13	3.67e-11	0.932107	7
AT1G45015.1	NA	1	17021514	17022795	+	1281	protein_coding	At1g45015 [Source:UniProtKB/TrEMBL;Acc:Q9MAK7]	43.8864	25.3117	56.33	96.5352	99.8641	215.883	61.3762	52.5223	34.5777	415.462	357.86	590.692	0.51306	0.999931	0.272775	5.15e-05	0.00403664	1.64799	2.83e-05	0.00133574	1.66841	1.94e-13	4.3e-11	3.04363	5
AT2G39200.1	MLO12	2	16356041	16359943	-	3902	protein_coding	MLO-like protein [Source:UniProtKB/TrEMBL;Acc:A0A178VNS1]	501.428	522.476	610.28	549.714	871.878	1062.08	285.13	473.639	393.023	993.53	921.605	1268.18	0.0020258	0.180111	-0.535447	0.00216892	0.0638962	0.523823	0.15171	0.685403	0.248481	2.06e-13	4.54e-11	1.30775	5
AT1G22550.1	NPF5.16	1	7966500	7968692	-	2192	protein_coding	Protein NRT1/ PTR FAMILY 5.16 [Source:UniProtKB/Swiss-Prot;Acc:Q9SK96]	304.361	265.786	138.812	322.242	294.175	213.653	331.282	299.391	248.695	901.893	618.872	603.165	0.0708074	0.907366	0.353982	0.137179	0.603964	0.291693	1.1e-14	2.87e-12	1.51597	2.3e-13	5.02e-11	1.45368	7
AT2G46510.1	AIB	2	19090953	19093373	-	2420	protein_coding	Transcription factor ABA-INDUCIBLE bHLH-TYPE [Source:UniProtKB/Swiss-Prot;Acc:Q9ZPY8]	38.7527	56.8195	60.578	47.9444	54.1239	62.4294	67.0794	74.8302	82.4725	363.636	232.902	291.437	0.0508162	0.84909	0.531886	0.799888	0.967671	0.0704844	1.82e-19	8.07e-17	2.38345	2.52e-13	5.45e-11	1.92205	1
AT5G38900.1	NA	5	15573505	15575712	-	2207	protein_coding	Thioredoxin superfamily protein [Source:TAIR;Acc:AT5G38900]	573.451	776.375	684.96	613.908	590.411	575.281	494.544	496.705	367.692	172.304	135.185	86.8424	0.0068557	0.39395	-0.591403	0.387651	0.84004	-0.18838	6.49e-20	3.07e-17	-2.1345	2.68e-13	5.74e-11	-1.73148	3
AT2G24180.1	CYP71B6	2	10281718	10283735	+	2017	protein_coding	Cytochrome P450 71B6 [Source:UniProtKB/Swiss-Prot;Acc:O65787]	1363.6	2207.31	2128.63	1061.45	1699.83	1847.53	1385.62	1957.96	1931.45	911.619	1139.86	1363.27	0.30784	0.999931	-0.11145	0.00114014	0.0408748	-0.356956	1.86e-07	1.58e-05	-0.592422	2.73e-13	5.8e-11	-0.837928	2
AT3G17860.1	TIFY6B	3	6119707	6123044	+	3337	protein_coding	Protein TIFY 6B [Source:UniProtKB/Swiss-Prot;Acc:Q9LVI4]	292.906	274.872	246.83	249.767	413.94	306.62	298.633	374.316	418.505	972.796	1001.51	1062.08	0.0380815	0.784323	0.401308	0.233405	0.724609	0.231364	1.72e-16	5.71e-14	1.5997	3.01e-13	6.36e-11	1.42976	7
AT3G28910.1	MYB30	3	10911132	10913190	+	2058	protein_coding	Transcription factor MYB30 [Source:UniProtKB/Swiss-Prot;Acc:Q9SCU7]	228.568	192.707	212.682	114.171	105.921	119.465	204.691	150.804	150.221	56.1075	36.8958	56.7838	0.108334	0.971553	-0.324553	1.69e-05	0.00163586	-0.888981	1.13e-06	7.84e-05	-1.15902	3.37e-13	7.06e-11	-1.72345	6
AT1G24320.1	GCS2	1	8626315	8631025	-	4710	protein_coding	Alpha-glucosidase 2 [Source:UniProtKB/Swiss-Prot;Acc:Q84M89]	164.89	133.938	171.811	214.237	291.592	322.761	109.836	119.721	112.24	376.694	283.439	399.106	0.0282567	0.702039	-0.467544	0.000115821	0.00775232	0.788878	0.128989	0.641429	0.309982	3.75e-13	7.8e-11	1.5664	5
AT3G04320.1	NA	3	1143773	1144661	+	888	protein_coding	Kunitz family trypsin and protease inhibitor protein [Source:UniProtKB/TrEMBL;Acc:A0A1I9LR55]	96.7747	54.7039	35.3196	136.298	119.198	128.632	49.57	53.5592	39.1247	215.742	194.58	150.58	0.252403	0.999931	-0.339799	5.07e-05	0.00401152	1.13662	0.0146524	0.193721	0.668919	4.16e-13	8.57e-11	2.14533	5
AT3G20470.1	GRP5	3	7140294	7141353	-	1059	protein_coding	Glycine-rich protein 5 [Source:UniProtKB/Swiss-Prot;Acc:Q9LTP5]	718.091	887.842	659.614	722.81	511.074	454.92	831.264	680.852	687.175	141.206	262.811	153.171	0.849152	0.999931	-0.0465424	0.0813511	0.486193	-0.427961	6e-09	6.59e-07	-1.49765	4.45e-13	9.09e-11	-1.87907	2
AT5G64900.1	PEP1	5	25937078	25938176	+	1098	protein_coding	Elicitor peptide 1 [Source:UniProtKB/Swiss-Prot;Acc:Q9LV87]	31.4974	39.4658	46.4206	30.4585	46.3311	50.4924	38.6987	61.1359	54.2458	239.341	183.276	217.497	0.179307	0.999931	0.383796	0.75687	0.959507	0.0897702	1e-16	3.44e-14	2.24516	6.17e-13	1.25e-10	1.95113	7
AT3G54590.1	EXT2	3	20206128	20208771	+	2643	protein_coding	Extensin-2 [Source:UniProtKB/Swiss-Prot;Acc:Q9M1G9]	1851.81	1019.73	676.251	2187.17	1344.14	1119.55	1537.76	877.627	733.044	3018.56	1480.03	1832.16	0.547572	0.999931	-0.111706	0.00491494	0.107609	0.521087	7.83e-05	0.00321279	0.74633	6.2e-13	1.25e-10	1.37912	5
AT1G34510.1	PER8	1	12615690	12617032	-	1342	protein_coding	Peroxidase [Source:UniProtKB/TrEMBL;Acc:Q0WRX6]	87.5331	52.7208	40.7939	152.801	120.584	36.9707	93.1626	68.4836	53.9557	527.129	207.403	316.249	0.393578	0.999931	0.312612	0.0304648	0.311686	0.785057	1.49e-09	1.82e-07	2.16404	6.4e-13	1.28e-10	2.63648	7
AT2G23170.1	GH3.3	2	9863855	9866562	-	2707	protein_coding	Indole-3-acetic acid-amido synthetase GH3.3 [Source:UniProtKB/Swiss-Prot;Acc:O22190]	329.055	630.022	580.528	316.169	393.506	194.649	959.364	1203.86	965.911	141.928	243.652	256.303	0.00101838	0.120855	1.0429	0.021312	0.255969	-0.737513	0.0663353	0.471765	-0.608228	6.55e-13	1.3e-10	-2.38864	6
AT5G38910.1	NA	5	15578763	15579733	+	970	protein_coding	Putative germin-like protein subfamily 1 member 9 [Source:UniProtKB/Swiss-Prot;Acc:Q9FMB0]	488.093	512.552	360.964	1387.18	869.43	551.327	272.245	95.346	52.9466	9.59129	13.2967	7.22628	2.02e-08	2.5e-05	-1.93602	0.00339558	0.0843832	0.988978	5.18e-45	2.06e-41	-6.11371	6.82e-13	1.34e-10	-3.18871	3
AT3G56400.1	WRKY70	3	20908711	20910623	-	1912	protein_coding	Probable WRKY transcription factor 70 [Source:UniProtKB/Swiss-Prot;Acc:Q9LY00]	262.465	505.032	412.209	586.011	603.362	567.564	222.343	192.547	213.368	66.8796	42.728	41.0653	0.000440109	0.0674876	-0.903189	0.0225183	0.264153	0.577348	3.65e-36	8.48e-33	-3.56165	7.47e-13	1.46e-10	-2.08112	3
AT5G67400.1	PER73	5	26894778	26896488	+	1710	protein_coding	Peroxidase [Source:UniProtKB/TrEMBL;Acc:A3KPG1]	701.83	493.781	283.329	1404.91	1082.67	618.025	821.613	589.554	319.085	2564.59	995.628	1320.71	0.329582	0.999931	0.247736	4.85e-06	0.000596272	1.15736	0.000181371	0.00641173	0.962618	7.52e-13	1.46e-10	1.87225	5
AT5G16970.1	AER	5	5575973	5578086	-	2113	protein_coding	NADPH-dependent oxidoreductase 2-alkenal reductase [Source:UniProtKB/Swiss-Prot;Acc:Q39172]	605.85	605.413	522.445	242.545	141.549	188.119	509.31	517.755	519.698	143.327	165.852	208.935	0.423487	0.999931	-0.162733	1.74e-14	2.27e-11	-1.6015	0.589227	0.962676	-0.119372	9.6e-13	1.85e-10	-1.55814	8
AT3G51340.2	NA	3	19056766	19060087	-	3321	protein_coding	Eukaryotic aspartyl protease family protein [Source:UniProtKB/TrEMBL;Acc:F4J3B9]	61.8531	110.583	102.447	216.216	269.075	350.152	76.3136	95.1549	63.0202	308.907	250.363	374.777	0.456281	0.999931	-0.192407	1.41e-10	5.69e-08	1.57796	0.801655	0.987546	0.0606373	1.06e-12	2.03e-10	1.831	4
AT5G61820.1	NA	5	24834300	24836933	-	2633	protein_coding	Stress up-regulated Nod 19 protein [Source:UniProtKB/TrEMBL;Acc:Q8VZ21]	3870.91	4482.85	4025.56	1802.93	1593.71	2671.73	3297.72	3405.58	3180.32	1368.35	1154.62	1707.96	0.0652978	0.898313	-0.325865	2.32e-09	7.41e-07	-1.05979	0.00161197	0.0379905	-0.576027	1.12e-12	2.13e-10	-1.30995	6
AT5G24090.1	CHIB1	5	8143545	8145252	-	1707	protein_coding	Acidic endochitinase [Source:UniProtKB/Swiss-Prot;Acc:P19172]	312.957	453.207	497.229	204.762	283.235	323.247	250.944	417.309	460.314	193.624	177.326	245.046	0.165357	0.999931	-0.1897	1.01e-06	0.000157337	-0.681223	0.00015058	0.00553393	-0.56613	1.41e-12	2.65e-10	-1.05765	6
AT5G14330.1	NA	5	4619727	4620551	-	824	protein_coding	Transmembrane protein [Source:UniProtKB/TrEMBL;Acc:Q9LY96]	1447.12	1399.36	1242.43	2318.44	2027.51	1888.05	1263.28	1435.4	1165	2894.38	2001.68	2254.73	0.568909	0.999931	-0.0743498	1.75e-06	0.000257581	0.620629	0.0534894	0.419629	0.255284	1.59e-12	2.97e-10	0.950263	5
AT1G74950.1	TIFY10B	1	28148575	28150446	-	1871	protein_coding	TIFY10B [Source:UniProtKB/TrEMBL;Acc:A0A178WA69]	211.383	258.546	261.287	195.6	397.321	353.897	232.474	358.449	528.011	1312.25	1268.22	1304.96	0.0192657	0.611356	0.547736	0.201018	0.692033	0.300433	2.99e-16	9.46e-14	1.92509	1.67e-12	3.09e-10	1.67779	7
AT4G15550.1	UGT75D1	4	8877590	8879327	-	1737	protein_coding	UDP-glycosyltransferase 75D1 [Source:UniProtKB/Swiss-Prot;Acc:O23406]	666.614	384.432	398.872	329.311	316.89	291.846	421.082	409.586	361.13	99.0555	138.441	131.717	0.211891	0.999931	-0.258714	0.00466337	0.103465	-0.589663	1.87e-08	1.88e-06	-1.25919	1.68e-12	3.09e-10	-1.59014	2
AT2G19210.1	NA	2	8335639	8339307	-	3668	protein_coding	Putative leucine-rich repeat receptor-like protein kinase At2g19210 [Source:UniProtKB/Swiss-Prot;Acc:O65924]	0	1.0147	2.20266	14.2829	14.5386	21.1654	10.0611	14.9649	16.0335	151.385	98.4159	134.25	4.85e-05	0.0129775	3.78267	1.23e-05	0.00127271	4.047	1.17e-11	2.09e-09	2.86122	1.93e-12	3.51e-10	3.12556	3
AT1G52110.1	NA	1	19386709	19389740	-	3031	protein_coding	Mannose-binding lectin superfamily protein [Source:UniProtKB/TrEMBL;Acc:F4IBA0]	8.24839	13.1877	6.61018	68.3226	65.4631	44.4222	15.0965	10.6927	18.3374	95.4408	83.1277	94.2807	0.140688	0.999931	0.656761	3.24e-11	1.77e-08	2.68145	0.0393565	0.354807	0.668353	2.06e-12	3.73e-10	2.69305	4
AT5G63560.1	FACT	5	25449311	25451419	+	2108	protein_coding	Fatty alcohol:caffeoyl-CoA acyltransferase [Source:UniProtKB/Swiss-Prot;Acc:Q9FFQ7]	1937.31	2032.63	2491.44	1666.81	1498.92	1858.75	1949.5	1919.71	2202.6	947.732	1108.86	1395.57	0.475508	0.999931	-0.0884198	0.00256245	0.0708152	-0.374978	1.3e-06	8.9e-05	-0.622561	2.43e-12	4.35e-10	-0.90912	2
AT4G15920.1	SWEET17	4	9030486	9033648	-	3162	protein_coding	Nodulin MtN3 family protein [Source:TAIR;Acc:AT4G15920]	279.913	311.271	250.26	359.624	314.777	269.388	258.489	246.097	259.409	542.578	440.884	478.051	0.328994	0.999931	-0.136115	0.205904	0.697477	0.173771	7.37e-07	5.46e-05	0.680592	2.66e-12	4.74e-10	0.990478	7
AT2G30750.1	CYP71A12	2	13099486	13101371	-	1885	protein_coding	Cytochrome P450 71A12 [Source:UniProtKB/Swiss-Prot;Acc:O49340]	991.215	2374.11	2096.25	1560.38	2322.74	2688.93	671.206	972.332	603.357	182.711	236.298	148.568	2.32e-05	0.00720087	-1.22893	0.384783	0.838606	0.251887	7.26e-33	1.26e-29	-3.61671	3.37e-12	5.96e-10	-2.13589	3
AT4G33070.1	PDC1	4	15952257	15954803	-	2546	protein_coding	Pyruvate decarboxylase 1 [Source:UniProtKB/Swiss-Prot;Acc:O82647]	1119.03	372.345	446.115	437.566	93.7223	102.622	1120.32	430.846	372.346	114.482	61.3488	62.8723	0.962419	0.999931	-0.0150305	2.95e-07	5.15e-05	-1.66039	0.0319847	0.315172	-0.739555	3.44e-12	6.05e-10	-2.38491	6
AT4G25790.1	NA	4	13122047	13123354	-	1307	protein_coding	At4g25790 [Source:UniProtKB/TrEMBL;Acc:Q9SW04]	119.927	50.6534	29.7997	226.838	158.918	78.0285	147.864	84.6201	62.1335	335.563	185.474	199.986	0.0111347	0.501027	0.6658	1.08e-07	2.1e-05	1.3651	1.17e-05	0.000625051	1.07817	3.71e-12	6.47e-10	1.77747	5
AT3G10985.1	SAG20	3	3442237	3443680	+	1443	protein_coding	Senescence associated gene 20 [Source:UniProtKB/Swiss-Prot;Acc:Q94AK6]	1631.82	1943.01	2562.61	2262.41	2764.64	3256.17	1558.13	1815.35	2112.04	3414.73	3433.55	3361.11	0.146521	0.999931	-0.159538	0.000177647	0.0105308	0.410201	0.0530241	0.417848	0.215674	4.07e-12	7.06e-10	0.785413	5
AT1G11580.1	ATPMEPCRA	1	3888681	3890811	+	2130	protein_coding	methylesterase PCR A [Source:TAIR;Acc:AT1G11580]	3038.02	4524.31	4430.06	4213.39	6866.71	6775.1	2648.67	4617.22	5532.51	8088.02	10575.7	10633.8	0.762688	0.999931	0.04317	0.000275483	0.014109	0.520138	0.000183419	0.00646772	0.546363	4.23e-12	7.28e-10	1.02333	5
AT4G39980.1	DHS1	4	18539511	18542122	+	2611	protein_coding	Phospho-2-dehydro-3-deoxyheptonate aldolase 1, chloroplastic [Source:UniProtKB/Swiss-Prot;Acc:P29976]	1952.24	1211.29	1073	2039.63	1659.05	1313.74	1705.82	1252.05	1329.31	2644.55	1949.43	1733.48	0.553356	0.999931	0.0625106	0.00354934	0.0860495	0.306628	2.21e-06	0.000143045	0.506558	4.8e-12	8.21e-10	0.750676	7
AT3G23450.1	NA	3	8410048	8412193	+	2145	protein_coding	Transmembrane protein [Source:UniProtKB/TrEMBL;Acc:Q9LW52]	561.607	575.244	476.974	413.067	194.728	213.696	548.44	350.675	401.018	89.4468	133.599	84.6306	0.203187	0.999931	-0.324115	0.000106606	0.00739307	-0.994998	8.55e-06	0.00046859	-1.21978	6.09e-12	1.03e-09	-1.89066	6
AT1G29660.1	NA	1	10371675	10374005	+	2330	protein_coding	GDSL esterase/lipase At1g29660 [Source:UniProtKB/Swiss-Prot;Acc:Q9C7N5]	117.975	142.008	146.545	129.484	88.9209	117.376	115.754	114.426	118.08	25.0613	34.4033	39.8787	0.333025	0.999931	-0.218574	0.21393	0.705562	-0.281018	2.02e-11	3.5e-09	-1.78722	6.69e-12	1.12e-09	-1.84967	2
AT1G48500.1	TIFY6A	1	17931390	17934662	+	3272	protein_coding	Protein TIFY 6A [Source:UniProtKB/Swiss-Prot;Acc:Q58G47]	108.956	70.9857	33.0666	116.175	50.959	33.8183	100.689	57.7669	32.1237	235.304	123.123	103.861	0.616634	0.999931	-0.130691	0.885326	0.984434	-0.03743	3.77e-11	6.21e-09	1.7026	7.52e-12	1.25e-09	1.79586	7
AT4G26050.1	PIRL8	4	13210230	13213477	+	3247	protein_coding	Plant intracellular Ras-group-related LRR protein 8 [Source:UniProtKB/Swiss-Prot;Acc:Q8RWE5]	1.64996	2.02871	2.20365	15.2937	13.742	13.7471	11.743	29.9428	79.0998	326.979	415.386	613.905	2.97e-08	3.38e-05	4.1528	0.000189188	0.0110272	2.86074	4.69e-20	2.25e-17	4.60532	1.01e-11	1.66e-09	3.31326	8
AT1G05680.1	UGT74E2	1	1703002	1704838	-	1836	protein_coding	Glycosyltransferase (Fragment) [Source:UniProtKB/TrEMBL;Acc:A0A0K1SBE8]	1248.22	806.403	700.77	406.804	282.93	262.245	1402.47	709.012	543.398	269.708	202.224	257.399	0.680813	0.999931	-0.0867994	9.09e-12	5.7e-09	-1.46191	0.522024	0.949279	-0.143946	1.13e-11	1.85e-09	-1.51905	8
AT5G42010.1	NA	5	16801707	16805242	+	3535	protein_coding	Similarity to unknown protein [Source:UniProtKB/TrEMBL;Acc:Q9FHY2]	163.215	175.554	197.12	224.473	222.083	286.834	125.754	130.397	133.969	314.62	256.673	326.606	0.00571672	0.354631	-0.456112	0.00561292	0.116584	0.435415	0.121211	0.62715	0.242959	1.15e-11	1.88e-09	1.13449	5
AT1G69490.1	NAC029	1	26122080	26123514	+	1434	protein_coding	NAP [Source:UniProtKB/TrEMBL;Acc:A0A178W8K0]	18.993	75.0259	82.6902	35.6536	113.3	193.305	29.3755	77.0439	53.9555	188.857	341.215	513	0.942865	0.999931	-0.0226872	0.0112384	0.18	0.777926	1.28e-05	0.000675163	1.28025	1.24e-11	2.01e-09	2.08087	5
AT5G65690.2	PCK2	5	26266259	26269686	+	3427	protein_coding	phosphoenolpyruvate carboxykinase 2 [Source:TAIR;Acc:AT5G65690]	22.2622	56.8195	127.764	134.652	163.987	402.087	47.7941	72.6922	192.436	772.578	653.301	900.915	0.104085	0.965987	0.644581	5.74e-06	0.000682373	1.77532	6.8e-05	0.00283688	1.53663	1.48e-11	2.39e-09	2.66737	5
AT4G01890.1	NA	4	816200	818468	+	2268	protein_coding	Pectin lyase-like superfamily protein [Source:TAIR;Acc:AT4G01890]	19.8093	14.1975	8.81748	40.7648	43.6766	47.5595	8.39048	10.6972	5.73597	66.8831	57.8022	66.4266	0.090734	0.9577	-0.793597	2.79e-05	0.00244995	1.63324	0.0996674	0.575738	0.579097	1.66e-11	2.66e-09	3.00593	5
AT1G65310.1	ATXTH17	1	24257216	24258506	+	1290	protein_coding	xyloglucan endotransglucosylase/hydrolase 17 [Source:TAIR;Acc:AT1G65310]	494.932	434.82	262.505	340.055	213.801	95.0051	425.683	310.432	209.112	112.468	56.7526	42.2172	0.169744	0.999931	-0.337918	0.000206866	0.0116678	-0.922682	5.18e-06	0.000305184	-1.24297	2.03e-11	3.23e-09	-1.82774	6
AT1G35580.2	CINV1	1	13122082	13125328	-	3246	protein_coding	Alkaline/neutral invertase CINV1 [Source:UniProtKB/Swiss-Prot;Acc:Q9LQF2]	1504.09	2576.03	2938.78	2134.86	3951.52	5156.72	1399.53	3267.08	4371.68	6156.62	6908.93	9479.62	0.087746	0.949654	0.265034	0.000256622	0.0135061	0.567643	1.14e-06	7.91e-05	0.77005	2.04e-11	3.24e-09	1.07266	5
AT1G67480.3	NA	1	25276552	25278780	+	2228	protein_coding	F-box/kelch-repeat protein At1g67480 [Source:UniProtKB/Swiss-Prot;Acc:Q9CAG8]	505.69	866.279	867.108	672.951	912.578	1016.28	447.06	660.859	820.747	1126.44	1207.76	1514.31	0.0510035	0.84912	-0.230754	0.10678	0.545594	0.188819	0.000940538	0.0249529	0.39119	2.09e-11	3.29e-09	0.810763	5
AT4G22530.1	NA	4	11858444	11860426	-	1982	protein_coding	S-adenosyl-L-methionine-dependent methyltransferases superfamily protein [Source:UniProtKB/TrEMBL;Acc:Q9SUW6]	375.318	230.273	209.329	271.24	190.742	129.03	356.455	309.026	270.493	134.82	87.3128	107.571	0.161343	0.999931	0.247395	0.0178469	0.233194	-0.427114	0.00141828	0.0344155	-0.625281	2.29e-11	3.59e-09	-1.29979	6
AT4G33790.1	FAR3	4	16204096	16207956	-	3860	protein_coding	Fatty acyl-CoA reductase 3 [Source:UniProtKB/Swiss-Prot;Acc:Q93ZB9]	106.422	103.464	113.488	233.485	198.045	224.184	84.7172	66.3016	66.4892	305.496	164.479	221.152	0.0246697	0.683577	-0.571163	1.88e-05	0.00176571	1.03238	0.628842	0.969557	0.116386	2.46e-11	3.84e-09	1.71993	5
AT1G11920.1	NA	1	4023533	4025113	-	1580	protein_coding	Putative pectate lyase 2 [Source:UniProtKB/Swiss-Prot;Acc:O65388]	0	2.02787	1.10243	34.6395	21.847	17.9602	12.5884	3.20986	3.44325	111.136	56.061	67.607	0.00628654	0.371409	2.70093	6.12e-07	9.94e-05	4.72619	0.000101498	0.00397669	1.93373	2.56e-11	3.97e-09	3.95899	4
AT2G47550.1	PME20	2	19508929	19511792	+	2863	protein_coding	Probable pectinesterase/pectinesterase inhibitor 20 [Source:UniProtKB/Swiss-Prot;Acc:O22256]	222.698	224.196	165.251	384.455	329.725	234.813	275.086	273.725	201.7	628.677	448.445	557.248	0.106819	0.96941	0.301583	0.000491579	0.0221509	0.646335	8.38e-07	6.08e-05	0.908937	3e-11	4.61e-09	1.25369	7
AT1G05250.1	PER2	1	1525601	1527360	-	1759	protein_coding	Peroxidase 1 [Source:UniProtKB/Swiss-Prot;Acc:P0DI10]	1758.77	1234.21	914.77	3669.08	2733.6	2420.45	2100.04	1308.21	1054.16	4734.99	2225.53	3745.58	0.378889	0.999931	0.197555	2.38e-08	5.52e-06	1.25168	0.0345881	0.329521	0.483501	3.22e-11	4.93e-09	1.53762	5
AT4G22590.1	TPPG	4	11893499	11896480	-	2981	protein_coding	Trehalose 6-phosphate phosphatase [Source:UniProtKB/TrEMBL;Acc:A0A178UWC3]	769.717	530.505	495.825	1234.7	806.746	679.942	879.894	512.239	499.827	1707.72	862.627	938.972	0.679627	0.999931	0.0696423	0.000150596	0.00936163	0.635469	0.000620391	0.0179463	0.582312	3.39e-11	5.15e-09	1.14814	5
AT5G43570.2	NA	5	17506400	17507600	+	1200	protein_coding	Serine protease inhibitor, potato inhibitor I-type family protein [Source:TAIR;Acc:AT5G43570]	168.059	872.725	1221.7	264.13	770.389	1638.85	231.877	778.251	1210.14	971.404	1984.2	4097.01	0.915911	0.999931	0.0147934	0.504435	0.894658	0.0934697	7.59e-10	9.84e-08	0.856615	3.55e-11	5.37e-09	0.935291	7
AT1G55850.1	CSLE1	1	20876440	20879482	+	3042	protein_coding	Cellulose synthase-like protein E1 [Source:UniProtKB/Swiss-Prot;Acc:Q8VZK9]	2205.42	2447.4	2821.68	1134.43	1092.87	1757.71	2226.92	2179.58	2287.19	1103.87	877.212	1279.55	0.35416	0.999931	-0.153296	1.56e-08	3.82e-06	-0.940439	0.0379907	0.34779	-0.355818	3.57e-11	5.37e-09	-1.14296	8
AT2G24850.1	TAT3	2	10582074	10585216	-	3142	protein_coding	Probable aminotransferase TAT3 [Source:UniProtKB/Swiss-Prot;Acc:Q9SK47]	4.12268	4.05851	1.10143	4.08033	27.4663	5.29055	8.385	9.62111	5.72737	237.263	158.063	232.178	0.106327	0.96941	1.34785	0.0124151	0.190115	2.03676	2.48e-09	2.91e-07	4.11474	3.91e-11	5.84e-09	4.80366	7
AT3G28740.1	CYP81D11	3	10788698	10790553	-	1855	protein_coding	Cytochrome P450 81D11 [Source:UniProtKB/Swiss-Prot;Acc:Q9LHA1]	2104.21	3373.34	3101.03	1200.8	1545.21	2176.73	1964.74	2610.78	3145.61	1507.82	1377.57	1945.08	0.180421	0.999931	-0.167266	6.57e-12	4.57e-09	-0.863057	0.202402	0.763627	-0.16509	3.93e-11	5.84e-09	-0.860881	8
AT4G22920.1	SGR1	4	12016420	12018492	-	2072	protein_coding	Protein STAY-GREEN 1, chloroplastic [Source:UniProtKB/Swiss-Prot;Acc:O82741]	197.193	221.117	238.012	156.999	144.714	143.797	247.46	209.614	200.648	101.454	98.9826	85.7902	0.960211	0.999931	0.00788909	0.00066123	0.027512	-0.553127	0.000646934	0.018579	-0.613361	4.4e-11	6.51e-09	-1.17438	6
AT4G30290.1	XTH19	4	14828712	14830224	-	1512	protein_coding	Xyloglucan endotransglucosylase/hydrolase [Source:UniProtKB/TrEMBL;Acc:A0A178UU22]	947.791	906.493	521.424	564.459	454.701	238.785	849.256	652.641	402.817	194.762	179.944	161.789	0.129418	0.999931	-0.327112	3.11e-05	0.00270345	-0.904724	4.16e-05	0.00185072	-0.941607	4.48e-11	6.58e-09	-1.51922	6
AT1G35580.1	CINV1	1	13122204	13125264	-	3060	protein_coding	Alkaline/neutral invertase CINV1 [Source:UniProtKB/Swiss-Prot;Acc:Q9LQF2]	1056.48	2436.84	2777.14	1699.08	3624.97	4503.15	1361.93	3298.41	4919.23	7529.86	10064.7	10526	0.00595584	0.359616	0.531678	0.00346176	0.085389	0.565935	1.14e-10	1.75e-08	1.27275	5.57e-11	8.14e-09	1.30701	7
AT2G33770.1	UBC24	2	14277558	14283113	-	5555	protein_coding	Probable ubiquitin-conjugating enzyme E2 24 [Source:UniProtKB/Swiss-Prot;Acc:Q8VY10]	4254.57	3581.67	4715.56	2750.6	3611.7	3747.14	3461.71	3516.77	4460.09	1563.91	2317.75	2082.63	0.32803	0.999931	-0.14857	0.0230159	0.267235	-0.345949	9.12e-08	8.19e-06	-0.836327	6.07e-11	8.82e-09	-1.03371	2
AT3G22740.1	HMT3	3	8032917	8036005	-	3088	protein_coding	Homocysteine S-methyltransferase 3 [Source:UniProtKB/Swiss-Prot;Acc:Q8LAX0]	36.3066	66.9406	63.9145	51.9889	71.1523	81.4062	35.2336	105.883	165.127	367.679	509.847	542.472	0.0213267	0.640031	0.730944	0.4484	0.871611	0.244134	4.67e-16	1.46e-13	2.5201	6.12e-11	8.86e-09	2.03329	1
AT3G01990.7	ACR6	3	330099	333062	+	2963	protein_coding	ACT domain repeat 6 [Source:UniProtKB/TrEMBL;Acc:A0A1I9LSD7]	56.0746	58.8452	56.1769	60.1789	94.5286	76.1746	98.1113	75.9051	66.448	11.9249	10.0853	0	0.228193	0.999931	0.482589	0.244304	0.735752	0.466677	5.56e-11	8.95e-09	-3.31486	6.42e-11	9.23e-09	-3.33077	2
AT1G12560.1	EXPA7	1	4276505	4277969	+	1464	protein_coding	Expansin [Source:UniProtKB/TrEMBL;Acc:A0A178W749]	324.676	354.773	272.407	510.148	438.867	415.977	530.587	364.993	379.082	1354.09	723.949	1036.31	0.0494101	0.843413	0.414226	0.0104083	0.172402	0.539609	1.75e-09	2.13e-07	1.27772	6.79e-11	9.72e-09	1.4031	7
AT5G56080.1	NAS2	5	22711141	22712441	-	1300	protein_coding	NAS2 [Source:UniProtKB/TrEMBL;Acc:A0A178ULG9]	318.709	432.948	389.161	68.2595	212	58.1057	494.307	524.281	306.454	48.9963	57.7323	33.8031	0.652622	0.999931	0.205946	0.000164282	0.00997545	-1.74434	0.0114119	0.163605	-1.2364	7.09e-11	1.01e-08	-3.18669	6
AT4G16490.1	NA	4	9293543	9296089	-	2546	protein_coding	ARM repeat superfamily protein [Source:UniProtKB/TrEMBL;Acc:F4JMH0]	477.428	467.733	527.6	653.845	583.287	806.238	495.568	546.281	547.573	980.125	906.195	984.286	0.384402	0.999931	0.106118	0.000157653	0.00964006	0.456551	0.000164079	0.00592066	0.45662	7.64e-11	1.07e-08	0.807053	5
AT1G62570.1	FMOGS-OX4	1	23168767	23172175	+	3408	protein_coding	Flavin-containing monooxygenase FMO GS-OX4 [Source:UniProtKB/Swiss-Prot;Acc:Q93Y23]	3761.99	3240.53	3393.77	2667.22	2613.71	2766.58	3634.34	2956.05	2865.33	2166.8	1974.11	1893.43	0.117442	0.987129	-0.136571	5.15e-05	0.00403664	-0.354282	3.18e-05	0.00146282	-0.376783	7.65e-11	1.07e-08	-0.594494	6
AT3G13520.1	AGP12	3	4408925	4409734	+	809	protein_coding	Arabinogalactan protein 12 [Source:UniProtKB/Swiss-Prot;Acc:Q9LJD9]	1929.31	1597.05	1244.46	1191.41	985.128	795.471	1641.53	1389.87	1143.76	974.299	818.045	765.538	0.0221033	0.646273	-0.177666	2e-16	3.08e-13	-0.647826	0.390017	0.903816	-0.0717412	7.67e-11	1.07e-08	-0.541901	8
AT4G36250.1	ALDH3F1	4	17150740	17153663	+	2923	protein_coding	Aldehyde dehydrogenase [Source:UniProtKB/TrEMBL;Acc:A4FVT2]	261.45	292.173	291.932	246.798	245.661	227.423	245.723	243.778	265.856	114.511	146.151	120.886	0.229383	0.999931	-0.16229	0.0867354	0.49999	-0.23168	9.07e-10	1.15e-07	-0.920148	7.68e-11	1.07e-08	-0.989538	2
AT2G15230.1	LIP1	2	6612480	6615457	+	2977	protein_coding	Triacylglycerol lipase 1 [Source:UniProtKB/Swiss-Prot;Acc:Q71DJ5]	552.026	727.218	881.58	435.279	534.451	759.085	486.559	720.861	732.751	404.686	436.89	461.523	0.124363	0.999011	-0.163796	0.000515631	0.0227412	-0.372556	2.51e-06	0.000160196	-0.532727	8.33e-11	1.15e-08	-0.741486	6
AT1G15670.1	NA	1	5389952	5391672	+	1720	protein_coding	F-box/kelch-repeat protein At1g15670 [Source:UniProtKB/Swiss-Prot;Acc:Q9LMR5]	424.893	855.073	849.543	765.659	946.653	1195.91	692.027	1067.29	1018.07	1834.39	2057.16	2254.84	0.00531158	0.337948	0.402272	0.00260115	0.0715823	0.434725	2.17e-10	3.19e-08	0.923693	8.49e-11	1.17e-08	0.956146	7
AT4G05200.1	CRK25	4	2679723	2682319	-	2596	protein_coding	cysteine-rich RLK (RECEPTOR-like protein kinase) 25 [Source:TAIR;Acc:AT4G05200]	974.802	955.682	1048.7	504.846	593.094	835.714	836.932	825.386	669.156	367.347	302.456	344.555	0.0551487	0.865495	-0.350052	0.000432202	0.0202709	-0.644911	6.08e-07	4.62e-05	-0.956188	9.55e-11	1.3e-08	-1.25105	2
AT5G24140.1	SQP2	5	8164319	8167776	-	3457	protein_coding	squalene monooxygenase 2 [Source:TAIR;Acc:AT5G24140]	230.965	158.25	138.818	166.211	261.866	326.804	207.163	267.324	228.085	1690.62	727.047	1081.75	0.237146	0.999931	0.416482	0.133605	0.598159	0.528533	4.85e-10	6.55e-08	2.21646	1.03e-10	1.4e-08	2.32851	7
AT5G13750.4	ZIFL1	5	4438200	4441571	+	3371	protein_coding	ZIFL1 [Source:UniProtKB/TrEMBL;Acc:A0A178UFA6]	729.23	676.599	501.305	546.531	376.659	429.367	832.038	668.334	625.853	412.85	301.338	252.594	0.251005	0.999931	0.16744	0.00174655	0.0551375	-0.462419	0.0170066	0.212922	-0.370971	1.17e-10	1.58e-08	-1.00083	6
AT1G24430.1	NA	1	8658003	8659514	-	1511	protein_coding	F21J9.9 [Source:UniProtKB/TrEMBL;Acc:Q9FYM0]	553.775	424.933	422.106	392.4	277.392	313.931	541.149	450.322	408.336	245.989	219.565	234.335	0.959808	0.999931	0.00640168	0.000150356	0.00936163	-0.490016	0.00446279	0.0840765	-0.394726	1.18e-10	1.58e-08	-0.891143	6
AT4G15393.2	CYP702A5	4	8804070	8807232	+	3162	protein_coding	Cytochrome P450, family 702, subfamily A, polypeptide 5 [Source:UniProtKB/TrEMBL;Acc:A8MS53]	186.461	97.3741	101.373	341.533	185.939	261.17	196.286	68.4442	88.2812	496.504	323.824	339.548	0.644691	0.999931	-0.143783	0.000187078	0.0109286	1.14287	0.0143462	0.191309	0.752225	1.34e-10	1.79e-08	2.03888	5
AT2G28860.1	CYP710A4	2	12388168	12389891	-	1723	protein_coding	Cytochrome P450 710A4 [Source:UniProtKB/Swiss-Prot;Acc:Q9ZV28]	80.0281	45.6446	20.9355	89.718	34.7617	68.7306	64.5891	24.5968	24.076	225.567	195.484	195.759	0.446808	0.999931	-0.337802	0.176237	0.663601	0.585961	6.09e-06	0.000350772	1.94687	1.47e-10	1.95e-08	2.87064	7
AT1G73260.1	KTI1	1	27547098	27548282	-	1184	protein_coding	Kunitz trypsin inhibitor 1 [Source:UniProtKB/Swiss-Prot;Acc:Q8RXD5]	1291.79	4542.66	8358.36	1384.12	4933	12356	1594.04	5540.4	10122.5	9100.54	15286.8	25250.3	0.100304	0.963811	0.2454	0.516412	0.898812	0.0970998	1.14e-13	2.69e-11	1.13202	1.67e-10	2.2e-08	0.983719	7
AT5G49440.1	NA	5	20048239	20049776	+	1537	protein_coding	AT5g49440/K7J8_12 [Source:UniProtKB/TrEMBL;Acc:Q9FGX3]	773.269	1879.28	2333.09	1301.6	1819.53	2752.59	717.316	1590.52	2054.16	2257.92	3330.04	4813.8	0.13373	0.999931	-0.204304	0.095867	0.52114	0.226311	0.000792823	0.0218022	0.463623	1.76e-10	2.32e-08	0.894239	5
AT2G41800.1	NA	2	17436443	17438168	-	1725	protein_coding	At2g41800/T11A7.10 [Source:UniProtKB/TrEMBL;Acc:O22940]	289.684	272.807	135.56	360.8	384.958	252.621	297.005	229.977	235.142	666.337	581.565	526.642	0.456015	0.999931	0.15914	0.00686946	0.132484	0.572965	5.02e-06	0.000297715	0.971909	1.79e-10	2.34e-08	1.38573	7
AT4G15490.1	UGT84A3	4	8852656	8854706	-	2050	protein_coding	UDP-glycosyltransferase 84A3 [Source:UniProtKB/Swiss-Prot;Acc:O23401]	357.939	267.828	253.371	157.056	75.9591	95.2027	350.549	292.957	230.325	77.5307	100.802	85.8315	0.998026	0.999931	-0.000546443	7.82e-10	2.77e-07	-1.41126	0.599501	0.964444	-0.130124	1.91e-10	2.49e-08	-1.54084	8
AT3G59930.1	NA	3	22139492	22140320	-	828	protein_coding	Defensin-like protein 206 [Source:UniProtKB/Swiss-Prot;Acc:Q94JR6]	2.4857	10.1215	9.94477	9.14044	15.4374	51.5655	13.4572	11.7953	26.5334	79.3303	198.383	349.827	0.0129206	0.528738	1.32438	0.00462491	0.103051	1.48872	5.91e-10	7.88e-08	2.66336	2.3e-10	2.99e-08	2.82769	7
AT1G05650.1	NA	1	1690002	1692179	-	2177	protein_coding	F3F20.10 protein [Source:UniProtKB/TrEMBL;Acc:Q9SYK6]	24.7595	26.3679	35.2679	31.5952	59.0382	78.2167	43.6281	38.5079	79.1463	329.59	208.654	311.634	0.0192242	0.611356	0.872381	0.018197	0.235759	0.879002	1.36e-10	2.06e-08	2.2508	2.44e-10	3.15e-08	2.25742	7
AT2G38760.1	ANN3	2	16200944	16202669	+	1725	protein_coding	Annexin [Source:UniProtKB/TrEMBL;Acc:A0A178W040]	288.996	217.991	206.161	264.879	271.08	267.275	338.218	304.946	308.766	1080.37	561.354	713.455	0.0448339	0.82568	0.432862	0.332892	0.806995	0.20981	1.3e-13	3.05e-11	1.61016	2.48e-10	3.18e-08	1.38711	7
AT5G05500.1	NA	5	1629610	1630478	+	868	protein_coding	At5g05500 [Source:UniProtKB/TrEMBL;Acc:Q9FFG5]	473.191	412.275	240.639	659.027	543.379	391.104	462.977	358.881	249.762	1025.03	567.648	740.714	0.787867	0.999931	-0.0567849	0.00783941	0.143572	0.557071	0.000373825	0.0117535	0.755574	2.55e-10	3.25e-08	1.36943	5
AT5G01870.1	LTP10	5	337128	337914	+	786	protein_coding	Non-specific lipid-transfer protein [Source:UniProtKB/TrEMBL;Acc:A0A178UD43]	1449.66	1397.52	1121.81	1314.83	903.018	715.333	1170.19	930.964	847.121	190.02	351.73	323.254	0.0798754	0.936338	-0.428701	0.0736238	0.465863	-0.438424	2.24e-10	3.27e-08	-1.61713	2.63e-10	3.35e-08	-1.62685	2
AT4G23680.1	NA	4	12336134	12337599	-	1465	protein_coding	AT4g23680/F9D16_150 [Source:UniProtKB/TrEMBL;Acc:Q9SUQ9]	2136.04	1677.76	1570.4	1924.82	1704.02	1604.07	1820.4	1559.43	1533.45	1119.07	1106.76	1072.42	0.0887353	0.95619	-0.122182	0.8014	0.96774	-0.0179974	6.21e-15	1.68e-12	-0.586996	2.65e-10	3.35e-08	-0.482812	2
AT4G23510.2	NA	4	12268017	12270738	-	2721	protein_coding	Disease resistance protein (TIR-NBS-LRR class) family [Source:UniProtKB/TrEMBL;Acc:F4JNL1]	44.5257	25.3655	61.6806	107.107	102.597	115.332	44.441	34.2087	34.3651	197.923	134.514	174.13	0.544894	0.999931	-0.209838	6.81e-05	0.00511054	1.31005	0.0433751	0.376278	0.645766	2.72e-10	3.42e-08	2.16565	5
AT2G34180.1	CIPK13	2	14430761	14432482	-	1721	protein_coding	CBL-interacting serine/threonine-protein kinase 13 [Source:UniProtKB/Swiss-Prot;Acc:O22971]	102.304	259.667	181.809	1228.52	523.852	713.738	78.8491	69.5128	107.769	1101.58	407.743	473.686	0.0173833	0.587951	-1.09786	2.35e-06	0.000324923	2.14428	0.587826	0.962066	-0.250548	3.1e-10	3.89e-08	2.99159	5
AT3G14260.1	NA	3	4747769	4748859	-	1090	protein_coding	Protein LURP-one-related 11 [Source:UniProtKB/Swiss-Prot;Acc:Q9LUM1]	85.1418	76.001	88.2624	329.744	109.386	265.885	89.8628	84.5895	124.166	795.033	401.669	542.51	0.508285	0.999931	0.267256	0.000173509	0.0103674	1.49972	0.000780062	0.0214988	1.34466	3.24e-10	4.04e-08	2.57713	5
AT2G13360.2	AGT1	2	5539240	5541355	-	2115	protein_coding	Serine--glyoxylate aminotransferase [Source:UniProtKB/Swiss-Prot;Acc:Q56YA5]	186.511	644.003	1595.81	450.51	813.54	3000.96	215.616	563.693	891.183	1026.89	2081.09	4288.28	0.102288	0.965987	-0.344819	0.00125981	0.0432683	0.675117	0.113637	0.608138	0.335094	3.31e-10	4.07e-08	1.35503	5
AT4G21910.3	NA	4	11625566	11631017	-	5451	protein_coding	MATE efflux family protein [Source:TAIR;Acc:AT4G21910]	240.053	205.921	146.536	267.147	172.165	150.172	235.689	242.739	177.67	554.845	371.842	414.542	0.358341	0.999931	0.17352	0.940586	0.992123	0.0141469	7.3e-13	1.53e-10	1.36135	3.31e-10	4.07e-08	1.20198	7
AT2G31750.1	UGT74D1	2	13497118	13500023	+	2905	protein_coding	UDP-glucosyl transferase 74D1 [Source:TAIR;Acc:AT2G31750]	980.97	1091.41	872.684	678.997	593.379	598.479	859.794	829.879	831.203	549.006	453.879	495.434	0.0379242	0.783011	-0.221986	2.06e-09	6.81e-07	-0.648473	0.0112133	0.161785	-0.290089	4.02e-10	4.92e-08	-0.716576	8
AT1G30510.2	RFNR2	1	10806930	10809184	-	2254	protein_coding	Ferredoxin--NADP reductase, root isozyme 2, chloroplastic [Source:UniProtKB/Swiss-Prot;Acc:Q9S9P8]	8293.44	2867.17	2079.54	2792.91	1102.16	622.646	7696.42	2311.37	1328.05	1252.43	628.739	584.699	0.128122	0.999931	-0.296343	2.84e-13	2.84e-10	-1.43058	0.507583	0.946688	-0.134346	4.59e-10	5.59e-08	-1.26858	8
AT5G63790.1	ANAC102	5	25526509	25528013	-	1504	protein_coding	NAC domain containing protein 102 [Source:TAIR;Acc:AT5G63790]	1934.47	1530.05	1610.62	1050.42	1130.34	985.73	1685.97	1509.68	1447.25	1098.16	860.251	853.57	0.22049	0.999931	-0.12203	6.18e-11	2.87e-08	-0.657953	0.259511	0.823574	-0.118338	4.97e-10	6.02e-08	-0.654261	8
AT2G01880.1	PAP7	2	391421	394184	-	2763	protein_coding	Purple acid phosphatase 7 [Source:UniProtKB/Swiss-Prot;Acc:Q8S341]	221.255	205.839	188.503	233.329	236.243	267.32	305.458	267.471	275.42	1064.57	547.416	637.516	0.0436752	0.818564	0.46762	0.221752	0.713327	0.284234	1.73e-12	3.45e-10	1.64487	5.24e-10	6.32e-08	1.46149	7
AT3G26470.1	NA	3	9685932	9687642	+	1710	protein_coding	Powdery mildew resistance protein, RPW8 domain-containing protein [Source:UniProtKB/TrEMBL;Acc:Q9LIM8]	1675.88	1511.23	1251.84	1105.02	1047.07	975.813	1485.69	1057.76	760.273	576.59	401.668	433.734	0.00598819	0.359616	-0.444163	0.00435265	0.0988009	-0.461287	7.25e-10	9.48e-08	-1.04146	5.68e-10	6.82e-08	-1.05858	2
AT5G23820.1	ML3	5	8031165	8033149	+	1984	protein_coding	MD-2-related lipid-recognition protein 3 [Source:UniProtKB/Swiss-Prot;Acc:Q9FF98]	2190.67	1951.01	1578.46	2155.16	2405.58	1890.36	2513.97	3018.91	3056.74	5336.07	5656.35	4780.76	2.74e-05	0.00811994	0.59789	0.194887	0.686161	0.185355	1.12e-19	5.2e-17	1.32186	5.96e-10	7.13e-08	0.909322	1
AT1G01800.1	NA	1	293246	295086	+	1840	protein_coding	AT1G01800 protein [Source:UniProtKB/TrEMBL;Acc:Q94K30]	951.344	1159.83	1371.6	895.378	1131.45	1254.83	961.028	1362.22	1532.67	1803.84	1967.52	2201.55	0.10118	0.96488	0.128485	0.138114	0.604989	-0.117085	1.04e-20	5.37e-18	0.74023	6.11e-10	7.27e-08	0.494659	1
AT4G17500.1	ERF1A	4	9759203	9760391	+	1188	protein_coding	Ethylene-responsive transcription factor 1A [Source:UniProtKB/Swiss-Prot;Acc:O80337]	356.806	405.506	535.901	482.767	594.152	683.284	464.19	405.6	454.73	1068.94	958.603	890.604	0.802083	0.999931	0.0427603	0.0116345	0.183098	0.427907	5.49e-05	0.00234643	0.690491	6.87e-10	8.14e-08	1.07564	5
AT5G13740.1	ZIF1	5	4432306	4437148	+	4842	protein_coding	Protein ZINC INDUCED FACILITATOR 1 [Source:UniProtKB/Swiss-Prot;Acc:Q8RWN2]	203.661	347.002	435.065	281.542	664.849	642.27	189.502	412.64	591.068	760.677	1219.93	1507.94	0.340374	0.999931	0.188621	0.00217048	0.0638962	0.60324	2.98e-05	0.00138724	0.823485	6.99e-10	8.23e-08	1.2381	5
AT5G65690.3	PCK2	5	26266259	26269686	+	3427	protein_coding	phosphoenolpyruvate carboxykinase 2 [Source:TAIR;Acc:AT5G65690]	27.2095	94.3607	100.229	156.074	175.298	434.886	32.7014	114.384	261.165	1106.42	794.539	1085.93	0.112647	0.980154	0.717681	0.000107751	0.0074209	1.73908	6.87e-05	0.00285827	1.78388	7.88e-10	9.24e-08	2.80527	5
AT3G08970.1	ERDJ3A	3	2737297	2740549	+	3252	protein_coding	TMS1 [Source:UniProtKB/TrEMBL;Acc:A0A178VJB6]	263.08	233.341	252.261	142.785	58.9859	49.7199	418.465	224.522	281.869	83.4874	27.7255	43.5229	0.466994	0.999931	0.257581	4.37e-06	0.000549451	-1.66943	0.271017	0.830789	-0.428216	8.05e-10	9.41e-08	-2.35522	6
AT3G01420.1	DOX1	3	159450	162905	-	3455	protein_coding	Alpha-dioxygenase 1 [Source:UniProtKB/Swiss-Prot;Acc:Q9SGH6]	16887.1	26110.9	26074.8	17263.3	19113.4	23456.2	14494.7	22240.3	18586.3	10260.2	7351.47	7908.22	0.0902374	0.9577	-0.317993	0.240444	0.731705	-0.220658	2.21e-11	3.78e-09	-1.28867	9.02e-10	1.05e-07	-1.19134	2
AT3G15500.1	NAC055	3	5234457	5236196	+	1739	protein_coding	NAC3 [Source:UniProtKB/TrEMBL;Acc:A0A178VLD3]	47.0395	88.2343	146.575	113.139	168.204	358.347	56.2105	89.8475	220.21	447.757	435.019	649.899	0.285579	0.999931	0.315871	0.000249078	0.0132492	1.06725	0.000253828	0.00847828	1.04672	9.68e-10	1.12e-07	1.7981	5
AT4G29020.1	NA	4	14304921	14305841	+	920	protein_coding	Putative glycine-rich protein 5 [Source:UniProtKB/TrEMBL;Acc:Q9SZD2]	562.329	638.281	505.439	606.343	380.199	339.588	668.683	403.78	368.116	107.832	179.748	95.1931	0.269715	0.999931	-0.285844	0.144414	0.614748	-0.378633	5.71e-09	6.34e-07	-1.59671	1.02e-09	1.17e-07	-1.6895	2
AT4G31970.1	CYP82C2	4	15462350	15464563	+	2213	protein_coding	Cytochrome P450 82C2 [Source:UniProtKB/Swiss-Prot;Acc:O49394]	252.426	1447.54	2042.68	305.894	1187.37	1562.01	89.746	318.661	255.614	17.8981	55.3992	14.503	4.51e-06	0.002236	-2.28834	0.544622	0.906161	-0.300979	4.18e-23	3.07e-20	-5.30015	1.05e-09	1.2e-07	-3.31279	3
AT3G25790.1	HHO1	3	9413052	9415240	+	2188	protein_coding	Transcription factor HHO1 [Source:UniProtKB/Swiss-Prot;Acc:Q9LS00]	657.769	335.686	330.634	437.242	232.106	176.519	671.196	293.086	213.347	120.608	77.0966	96.6321	0.321889	0.999931	-0.223842	0.0081236	0.147538	-0.602102	4.81e-06	0.000287012	-1.12265	1.11e-09	1.26e-07	-1.50091	2
AT4G02270.1	RHS13	4	992111	993039	-	928	protein_coding	At4g02270 [Source:UniProtKB/TrEMBL;Acc:O81417]	806.133	442.563	358.865	1112.15	968.867	827.105	892.615	559.369	392.754	2106.88	906.077	1251.87	0.354721	0.999931	0.223813	3.24e-05	0.00281044	1.00182	0.00261319	0.0554001	0.737597	1.11e-09	1.26e-07	1.5156	5
AT4G13310.1	CYP71A20	4	7750305	7753210	+	2905	protein_coding	Cytochrome P450 71A20 [Source:UniProtKB/Swiss-Prot;Acc:Q9T0K2]	8.24951	98.3942	192.814	33.6472	226.329	324.655	31.8732	247.022	740.517	2163.42	3204.35	3945.85	0.00106171	0.123835	1.65949	0.0375317	0.342507	1.06081	2.68e-13	6.03e-11	3.69182	1.19e-09	1.34e-07	3.09315	1
AT3G05890.1	RCI2B	3	1757440	1758807	-	1367	protein_coding	At3g05890 [Source:UniProtKB/TrEMBL;Acc:Q67Z65]	2951.59	2020.88	1682.24	1278.42	1089.16	949.849	1678.79	1452.64	1331.63	1004.61	632.525	631.13	2.99e-05	0.00859267	-0.53504	2.93e-13	2.84e-10	-0.940283	0.00189642	0.0428456	-0.417991	1.2e-09	1.34e-07	-0.823234	8
AT1G26255.2	NA	1	9083931	9085651	-	1720	protein_coding	NA	75.9566	66.9217	81.5767	173.207	189.328	137.351	59.5828	62.0551	43.6109	154.141	204.204	129.187	0.0998199	0.963811	-0.438747	3.05e-06	0.000405166	1.16759	0.928283	0.996252	0.0222411	1.22e-09	1.37e-07	1.62858	5
AT1G18193.1	NA	1	6262602	6263258	+	656	protein_coding	NA	303.863	323.29	273.379	295.974	248.874	241.522	379.325	344.05	358.028	190.393	215.929	183.099	0.032461	0.729237	0.266678	0.136906	0.60381	-0.189112	0.00722459	0.119227	-0.36438	1.3e-09	1.45e-07	-0.82017	6
AT5G13420.1	NA	5	4301792	4304315	-	2523	protein_coding	Aldolase-type TIM barrel family protein [Source:UniProtKB/TrEMBL;Acc:Q9LYR4]	7437.82	4875.8	3456.61	4567.37	2938.65	2033.32	8055.29	4341.93	3291.63	2884.73	2487.41	2009.5	0.871215	0.999931	-0.0172938	5.34e-10	1.92e-07	-0.665544	0.810654	0.98839	-0.0264897	1.3e-09	1.45e-07	-0.67474	8
AT4G40020.1	NA	4	18553168	18555355	-	2187	protein_coding	Myosin heavy chain-related protein [Source:UniProtKB/TrEMBL;Acc:Q9SMQ3]	47.0053	80.1499	89.2241	19.379	57.3658	69.824	59.5389	80.1832	64.1598	10.733	16.8068	19.3449	0.922892	0.999931	-0.0329414	0.0503726	0.394111	-0.681609	8.82e-06	0.00048071	-1.80973	1.47e-09	1.62e-07	-2.4584	2
AT1G73670.1	MPK15	1	27699871	27703449	+	3578	protein_coding	Mitogen-activated protein kinase 15 [Source:UniProtKB/Swiss-Prot;Acc:Q9C9U4]	545.859	581.373	560.637	349.879	424.934	412.65	438.543	532.377	520.067	321.93	322.82	326.49	0.0613603	0.886995	-0.188083	3.63e-07	6.12e-05	-0.519331	0.00248036	0.0531912	-0.331536	1.54e-09	1.69e-07	-0.662784	6
AT1G19180.3	TIFY10A	1	6622055	6623668	+	1613	protein_coding	TIFY10A [Source:UniProtKB/TrEMBL;Acc:A0A178W7G1]	377.231	473.569	401.216	341.381	804.048	568.551	406.119	650.425	712.487	3207.22	1958.88	1949.14	0.136707	0.999931	0.471919	0.188791	0.678904	0.417348	4.02e-10	5.57e-08	2.01981	1.71e-09	1.88e-07	1.96524	7
AT4G37330.1	CYP81D4	4	17562317	17564763	-	2446	protein_coding	At4g37330 [Source:UniProtKB/TrEMBL;Acc:O23155]	414.08	420.988	499.077	401.768	421.078	588.048	348.064	360.348	430.944	746.856	664.122	1000.79	0.129213	0.999931	-0.236084	0.790485	0.965861	0.0410685	1.25e-05	0.000661963	0.682469	1.73e-09	1.88e-07	0.959621	7
AT2G43570.1	CHI	2	18076166	18077517	-	1351	protein_coding	CHI [Source:UniProtKB/TrEMBL;Acc:A0A178W3M3]	698.039	1159.65	1096.19	1182.29	1526.17	1504.62	428.142	509.465	403.157	138.739	207.976	100.142	1.18e-05	0.00431272	-1.12433	0.0469641	0.380746	0.506341	4.45e-34	8.85e-31	-3.27687	1.85e-09	2.01e-07	-1.6462	3
AT4G18510.1	CLE2	4	10211577	10212452	+	875	protein_coding	CLE2 [Source:UniProtKB/TrEMBL;Acc:A0A178UVM8]	157.171	225.896	291.405	145.44	307.355	474.413	152.92	198.181	271.609	390.795	613.472	673.31	0.490764	0.999931	-0.125603	0.0914064	0.511919	0.303406	0.000159443	0.00578335	0.674485	1.89e-09	2.04e-07	1.10349	7
AT1G54000.1	GLL22	1	20154154	20156520	-	2366	protein_coding	GDSL esterase/lipase 22 [Source:UniProtKB/Swiss-Prot;Acc:Q1H583]	3806.69	1531.63	1116.19	3807.92	1870.66	1390.47	4278.81	1812.68	1958.17	4917.11	3580.81	2948.47	0.00789145	0.421521	0.432549	0.0829375	0.4903	0.282876	3.69e-12	6.95e-10	1.15711	2.03e-09	2.19e-07	1.00744	7
AT1G51830.1	NA	1	19242735	19246010	-	3275	protein_coding	Leucine-rich repeat protein kinase family protein [Source:TAIR;Acc:AT1G51830]	1989.64	1572.66	1591.58	1960.57	1140.68	1382.92	1033.88	942.878	579.624	373.192	135.355	154.783	0.00027398	0.048297	-1.02586	0.544427	0.906127	-0.170705	2.79e-19	1.2e-16	-2.63654	2.06e-09	2.21e-07	-1.78139	3
AT4G34135.2	UGT73B2	4	16345258	16347434	-	2176	protein_coding	UDP-glucosyl transferase 73B2 [Source:UniProtKB/Swiss-Prot;Acc:Q94C57]	136.069	164.357	116.763	65.2763	83.2216	81.4606	167.716	116.534	159.256	38.1624	41.1755	59.2431	0.730225	0.999931	0.0886932	0.00104448	0.0383484	-0.869744	0.00852578	0.135447	-0.767556	2.07e-09	2.21e-07	-1.72599	6
AT4G07960.2	CSLC12	4	4802299	4805337	-	3038	protein_coding	CSLC12 [Source:UniProtKB/TrEMBL;Acc:A0A384KRZ4]	54.4119	34.4997	18.7225	78.5562	76.7314	45.5058	72.9431	51.308	24.0501	228.864	119.446	172.953	0.191832	0.999931	0.487092	0.0051559	0.110512	1.02682	3.21e-06	0.00020175	1.64806	2.22e-09	2.36e-07	2.18779	7
AT3G23175.1	NA	3	8273772	8275565	-	1793	protein_coding	HR-like lesion-inducing protein-like protein [Source:UniProtKB/TrEMBL;Acc:Q8GYI3]	966.129	835.439	875.392	1477.13	1300.47	1232.76	773.818	716.919	663.503	1409.17	959.371	1033.29	0.00947466	0.463815	-0.309571	3.47e-07	5.94e-05	0.598584	0.146861	0.676214	-0.173847	2.55e-09	2.7e-07	0.734308	4
AT3G53230.1	CDC48D	3	19723350	19727128	+	3778	protein_coding	Cell division control protein 48 homolog D [Source:UniProtKB/Swiss-Prot;Acc:Q9SCN8]	1099.56	1124.4	1016.39	651.014	427.17	440.342	1506.46	1060.23	1001.8	704.234	456.238	393.172	0.484433	0.999931	0.117047	1.33e-10	5.56e-08	-1.09091	0.363664	0.894905	0.160244	2.57e-09	2.71e-07	-1.04771	8
AT5G06570.1	NA	5	2007854	2011043	-	3189	protein_coding	alpha/beta-Hydrolases superfamily protein [Source:TAIR;Acc:AT5G06570]	184.155	197.7	379.28	390.141	385.235	556.655	203.954	300.691	367.374	964.657	742.561	928.193	0.417877	0.999931	0.196202	0.000877496	0.0336729	0.80068	0.000361923	0.0114439	0.864081	2.67e-09	2.81e-07	1.46856	5
AT1G62980.1	EXPA18	1	23331563	23333246	+	1683	protein_coding	Expansin-A18 [Source:UniProtKB/Swiss-Prot;Acc:Q9LQ07]	429.408	238.258	202.867	602.035	479.1	348.581	454.063	358.469	268.631	968.196	495.091	657.845	0.0721167	0.912575	0.365629	7.08e-05	0.00526071	0.803415	0.000100435	0.00395528	0.791463	2.98e-09	3.12e-07	1.22925	5
AT5G13750.2	ZIFL1	5	4438645	4441701	+	3056	protein_coding	ZIFL1 [Source:UniProtKB/TrEMBL;Acc:A0A178UFA6]	968.545	808.434	737.129	557.701	493.914	541.412	1177.67	941.069	894.194	621.756	517.733	592.14	0.0208314	0.636012	0.265478	6.27e-08	1.33e-05	-0.635307	0.136478	0.656284	0.181994	3e-09	3.12e-07	-0.718791	8
AT4G20210.1	TPS08	4	10913470	10918371	-	4901	protein_coding	Terpenoid synthase 8 [Source:UniProtKB/Swiss-Prot;Acc:O65435]	54.4339	31.4493	30.8455	71.3883	65.4552	31.7337	38.5775	35.2835	20.6265	102.582	113.396	116.052	0.42364	0.999931	-0.280222	0.0895786	0.508428	0.569606	0.000206259	0.00711109	1.21384	3.04e-09	3.16e-07	2.06367	7
AT5G24230.1	NA	5	8228829	8230964	+	2135	protein_coding	At5g24230 [Source:UniProtKB/TrEMBL;Acc:Q8GW37]	184.904	238.304	228.167	334.243	268.561	444.899	143.486	202.19	173.25	414.501	372.66	536.183	0.10054	0.963811	-0.335707	0.00101148	0.037495	0.65578	0.226181	0.791168	0.242812	3.06e-09	3.17e-07	1.2343	5
AT1G17020.1	SRG1	1	5820080	5822013	+	1933	protein_coding	Protein SRG1 [Source:UniProtKB/Swiss-Prot;Acc:Q39224]	175.784	146.041	146.577	90.7129	62.2696	56.0231	177.024	126.216	116.991	47.7628	53.6391	51.942	0.40732	0.999931	-0.156521	9.52e-09	2.49e-06	-1.15309	0.18688	0.742531	-0.302455	4.07e-09	4.18e-07	-1.29902	8
AT1G64950.1	CYP89A5	1	24127506	24129557	+	2051	protein_coding	Cytochrome P450, family 89, subfamily A, polypeptide 5 [Source:UniProtKB/TrEMBL;Acc:Q9XIQ1]	436.29	294.205	230.237	162.156	126.868	98.3762	317.004	287.611	236.054	100.193	122.642	106.383	0.387645	0.999931	-0.154316	1.22e-11	7.28e-09	-1.26219	0.798086	0.987424	-0.0518211	4.22e-09	4.31e-07	-1.15969	8
AT3G21770.1	PER30	3	7673276	7674839	+	1563	protein_coding	Peroxidase 30 [Source:UniProtKB/Swiss-Prot;Acc:Q9LSY7]	1537.67	1304.81	1212.82	1982.26	1376.67	1485.1	1598.07	1260.56	1362.75	3446.29	2074.57	2007.23	0.661805	0.999931	0.0688031	0.0740975	0.467166	0.280841	4.07e-06	0.000249112	0.738865	4.62e-09	4.71e-07	0.950902	7
AT3G22570.2	NA	3	7999715	8001263	-	1548	protein_coding	Bifunctional inhibitor/lipid-transfer protein/seed storage 2S albumin superfamily protein [Source:UniProtKB/TrEMBL;Acc:F4J1K4]	13.2859	13.1435	7.74505	10.136	16.2877	45.1469	8.42278	7.51601	11.5713	148.371	79.6017	123.509	0.551993	0.999931	-0.373837	0.133699	0.598374	0.886503	4.14e-05	0.00184596	2.29373	4.91e-09	4.98e-07	3.55407	7
AT3G49580.1	LSU1	3	18375233	18375940	-	707	protein_coding	LSU1 [Source:UniProtKB/TrEMBL;Acc:A0A178VF66]	309.919	101.21	74.0388	44.6821	4.06302	4.20891	436.549	65.415	63.459	20.4374	2.47884	1.20199	0.879813	0.999931	-0.0747723	1.57e-10	6.23e-08	-3.56437	0.870081	0.994401	-0.110501	5.4e-09	5.44e-07	-3.60009	8
AT1G79310.1	AMC7	1	29833839	29835728	+	1889	protein_coding	Metacaspase-7 [Source:UniProtKB/Swiss-Prot;Acc:Q6XPT5]	101.486	63.9003	78.2361	103.985	128.547	100.445	93.1128	117.642	107.779	355.695	244.927	246.491	0.117279	0.987129	0.395895	0.0602914	0.426436	0.473309	1.9e-08	1.91e-06	1.38494	5.55e-09	5.57e-07	1.46235	7
AT1G31710.1	NA	1	11349697	11355587	+	5890	protein_coding	Amine oxidase [Source:UniProtKB/TrEMBL;Acc:F4IAX1]	1075.99	923.326	971.438	991.549	1351.45	1397.81	866.153	1052.95	1306.93	1915.88	2134.09	2202.15	0.546437	0.999931	0.0888129	0.0470166	0.380833	0.292168	5.53e-06	0.000322398	0.679182	5.63e-09	5.61e-07	0.882538	7
AT5G44585.1	NA	5	17984527	17986431	+	1904	protein_coding	unknown protein; FUNCTIONS IN: molecular_function unknown; INVOLVED IN: biological_process unknown; LOCATED IN: endomembrane system; Has 30201 Blast hits to 17322 proteins in 780 species: Archae - 12; Bacteria - 1396; Metazoa - 17338; Fungi - 3422; /.../ - 5037; Viruses - 0; Other Eukaryotes - 2996 (source: NCBI BLink). [Source:TAIR;Acc:AT5G44585]	217.076	423.897	558.806	374.019	770.807	1662.48	151.867	248.175	283.354	544.614	653.43	858.721	0.000109477	0.0249015	-0.777646	2.11e-07	3.79e-05	1.01399	0.00280412	0.0587768	-0.592538	5.64e-09	5.61e-07	1.19909	4
AT5G42650.1	CYP74A	5	17097564	17099595	-	2031	protein_coding	Allene oxide synthase, chloroplastic [Source:UniProtKB/Swiss-Prot;Acc:Q96242]	146.807	189.71	167.447	104.023	194.75	141.744	156.826	226.67	261.27	949.48	653.492	587.511	0.245582	0.999931	0.338581	0.476888	0.883199	-0.209308	1.41e-14	3.57e-12	2.27664	5.85e-09	5.8e-07	1.72875	1
AT4G40090.1	AGP3	4	18580827	18581696	-	869	protein_coding	AGP3 [Source:UniProtKB/TrEMBL;Acc:A0A178USX4]	957.129	624.999	525.429	1036.35	1114.32	806.461	890.659	644.912	496.065	1540.52	960.788	1133.36	0.84407	0.999931	-0.0346803	0.00108528	0.0394379	0.573216	0.0120593	0.170008	0.448167	6.02e-09	5.95e-07	1.05606	5
AT5G61820.2	NA	5	24834300	24836933	-	2633	protein_coding	Stress up-regulated Nod 19 protein [Source:UniProtKB/TrEMBL;Acc:Q8VZ21]	251.529	325.666	301.828	119.33	145.441	135.41	228.937	323.948	233.738	114.493	84.8626	135.408	0.441033	0.999931	-0.160889	9.6e-08	1.93e-05	-1.14544	0.147399	0.677378	-0.332629	6.6e-09	6.5e-07	-1.31718	8
AT1G30400.1	ABCC1	1	10727317	10738092	+	10775	protein_coding	ABC transporter C family member 1 [Source:UniProtKB/Swiss-Prot;Acc:Q9C8G9]	5165.77	5841.47	5754.13	3464.65	3209.73	3900.48	5080.45	4990.81	4949.65	3445.89	2955.07	3738.97	0.11519	0.98515	-0.157259	2.08e-11	1.21e-08	-0.671627	0.394717	0.905956	-0.0877496	6.81e-09	6.68e-07	-0.602118	8
AT1G29020.2	NA	1	10120300	10122973	-	2673	protein_coding	Calcium-binding EF-hand family protein [Source:TAIR;Acc:AT1G29020]	371.132	193.77	146.514	1074.93	623.019	492.944	334.613	159.308	93.9621	497.382	245.292	242.99	0.156248	0.999931	-0.294829	2.69e-18	5.41e-15	1.74944	7.12e-05	0.00294517	-0.805937	6.91e-09	6.75e-07	1.23833	4
AT5G20910.1	AIP2	5	7092512	7094503	-	1991	protein_coding	E3 ubiquitin-protein ligase AIP2 [Source:UniProtKB/Swiss-Prot;Acc:Q8RXD3]	441.762	454.227	481.786	333.128	322.879	323.256	427.185	434.422	467.185	307.156	259.319	239.018	0.648295	0.999931	-0.0521527	2.53e-05	0.00227448	-0.490766	0.0245228	0.26783	-0.280178	7.23e-09	7.04e-07	-0.718791	6
AT5G01600.1	FER1	5	227953	230051	-	2098	protein_coding	Ferritin-1, chloroplastic [Source:UniProtKB/Swiss-Prot;Acc:Q39101]	1829.18	1847.64	2922.02	1081.22	1480.27	2322.84	1453.29	1972.66	1991.72	992.608	982.408	1205.24	0.0695384	0.904628	-0.288155	0.00117428	0.0415297	-0.516519	8.82e-06	0.00048071	-0.729653	7.43e-09	7.2e-07	-0.958017	2
AT2G15480.1	UGT73B5	2	6758430	6760709	+	2279	protein_coding	Glycosyltransferase [Source:UniProtKB/TrEMBL;Acc:F4IIG3]	766.157	494.071	551.893	397.755	269.076	348.035	566.064	542.063	562.601	234.962	257.921	250.253	0.569184	0.999931	-0.102191	6.78e-06	0.000774843	-0.818025	0.0439166	0.378389	-0.385084	8.4e-09	8.08e-07	-1.10092	6
AT3G30390.2	AVT6A	3	11976837	11979646	-	2809	protein_coding	Amino acid transporter AVT6A [Source:UniProtKB/Swiss-Prot;Acc:Q9LI61]	1358.02	2885.6	3191.94	1549.5	1676.26	2814.56	1756.66	2534.63	2602.53	1113.59	1344.36	2001.32	0.695767	0.999931	-0.0609427	0.0405588	0.356435	-0.319994	2.87e-05	0.00135212	-0.672159	9.38e-09	8.92e-07	-0.93121	2
AT5G35690.1	NA	5	13864646	13868362	-	3716	protein_coding	Zinc metalloproteinase-like protein [Source:UniProtKB/TrEMBL;Acc:Q8VYQ7]	948.195	1098.85	1265.52	767.118	791.653	1039.09	1043.92	1157.72	1114.51	724.875	625.578	825.95	0.955996	0.999931	0.00645223	0.00157951	0.0510938	-0.372102	0.00746865	0.122169	-0.327058	9.66e-09	9.16e-07	-0.705612	6
AT2G32960.1	DSP2	2	13987669	13990994	+	3325	protein_coding	Tyrosine-protein phosphatase DSP2 [Source:UniProtKB/Swiss-Prot;Acc:Q84MD6]	351.69	464.411	315.269	362.737	262.126	177.513	370.909	328.45	214.591	126.645	66.9672	50.7128	0.210468	0.999931	-0.345821	0.0566426	0.416034	-0.527857	2.39e-07	1.97e-05	-1.53394	9.79e-09	9.25e-07	-1.71598	2
AT4G12470.1	AZI1	4	7401087	7401951	-	864	protein_coding	pEARLI1-like lipid transfer protein 1 [Source:UniProtKB/Swiss-Prot;Acc:Q9SU35]	25.6457	14.1812	8.83096	38.6455	21.0871	11.5957	38.6522	18.2122	3.45308	91.1184	125.484	57.8097	0.670605	0.999931	0.225686	0.224612	0.716279	0.632975	3.2e-07	2.57e-05	2.54913	1.04e-08	9.82e-07	2.95642	7
AT3G49860.1	ARL8D	3	18491084	18492241	-	1157	protein_coding	ADP-ribosylation factor-like protein 8d [Source:UniProtKB/Swiss-Prot;Acc:F4IZ82]	185.448	152.899	120.379	213.429	201.304	188.542	159.725	126.467	117.53	273.691	212.205	234.645	0.286707	0.999931	-0.17462	0.00680164	0.13137	0.428093	0.0292255	0.298546	0.344004	1.23e-08	1.15e-06	0.946716	5
AT1G74590.1	GSTU10	1	28023627	28024860	-	1233	protein_coding	Glutathione S-transferase U10 [Source:UniProtKB/Swiss-Prot;Acc:Q9CA57]	379.152	495.701	449.928	297.368	407.223	400.2	371.044	425.967	404.276	241.577	188.798	238.907	0.348559	0.999931	-0.141183	0.0647275	0.442178	-0.279153	1e-06	7.06e-05	-0.785087	1.24e-08	1.16e-06	-0.923056	2
AT5G66815.1	CEP5	5	26677365	26678002	+	637	protein_coding	Precursor of CEP5 [Source:UniProtKB/Swiss-Prot;Acc:Q058G9]	106.197	44.5034	42.0244	15.216	9.76411	2.10167	78.2881	46.1452	57.7863	8.4324	4.93766	3.60094	0.886498	0.999931	0.0574413	7.53e-09	2.05e-06	-2.76991	0.654648	0.97383	-0.270828	1.26e-08	1.18e-06	-3.09818	8
AT1G09080.2	MED37B	1	2929217	2931850	-	2633	protein_coding	Probable mediator of RNA polymerase II transcription subunit 37b [Source:UniProtKB/Swiss-Prot;Acc:Q8H1B3]	159.995	281.022	183.965	5.09941	27.4733	9.52067	240.682	158.236	189.062	31.0104	11.7617	8.46264	0.846446	0.999931	-0.107295	8.07e-11	3.58e-08	-3.84625	0.677407	0.977729	0.266271	1.3e-08	1.21e-06	-3.47269	8
AT2G16005.1	ROSY1	2	6959092	6960216	-	1124	protein_coding	MD-2-related lipid-recognition protein ROSY1 [Source:UniProtKB/Swiss-Prot;Acc:Q9AST8]	603.325	273.444	427.31	1154.9	1100.25	1372.97	597.577	575.422	498.677	1210.51	1910.43	2029.6	0.199918	0.999931	0.360666	1.26e-07	2.41e-05	1.48246	0.0693336	0.482032	0.517962	1.45e-08	1.34e-06	1.63976	4
AT5G18860.1	NA	5	6290358	6295815	+	5457	protein_coding	AT5g18860/F17K4_110 [Source:UniProtKB/TrEMBL;Acc:Q8RY23]	1357.39	1274.66	1104.39	1245.02	1514.66	1362.49	1430.9	1643.65	1377.08	3246.44	2225.74	2688.48	0.0960314	0.963689	0.256813	0.32362	0.801637	0.152569	1.75e-10	2.64e-08	1.00425	1.49e-08	1.37e-06	0.900008	7
AT2G36690.1	NA	2	15379660	15382131	+	2471	protein_coding	2-oxoglutarate (2OG) and Fe(II)-dependent oxygenase superfamily protein [Source:UniProtKB/TrEMBL;Acc:F4INZ9]	266.632	128.784	158.727	256.79	262.097	410.014	59.5769	126.237	66.5488	341.65	367.602	483.033	0.00201703	0.179918	-1.16597	0.0573011	0.416679	0.703175	0.384032	0.901397	0.327718	1.59e-08	1.46e-06	2.19687	5
AT1G58320.1	PCR9	1	21633858	21635344	-	1486	protein_coding	Protein PLANT CADMIUM RESISTANCE 9 [Source:UniProtKB/Swiss-Prot;Acc:P0CW98]	99.3802	378.635	434.115	273.31	393.843	687.542	131.173	332.315	308.961	86.4761	90.2471	170.801	0.5523	0.999931	-0.156175	0.0253082	0.280415	0.583245	3.33e-17	1.17e-14	-2.32514	1.62e-08	1.48e-06	-1.58572	3
AT3G14660.1	CYP72A13	3	4924777	4927607	+	2830	protein_coding	Cytochrome P450 72A13 [Source:UniProtKB/Swiss-Prot;Acc:Q9LUC8]	714.04	797.502	964.843	392.736	341.708	667.676	684.211	709.818	946.146	278.987	340.522	539.339	0.653223	0.999931	-0.0933965	2.2e-05	0.00201055	-0.889715	0.04461	0.38143	-0.436381	1.63e-08	1.48e-06	-1.2327	6
AT1G12200.1	NA	1	4137511	4140158	+	2647	protein_coding	Flavin-containing monooxygenase [Source:UniProtKB/TrEMBL;Acc:A0A178W1K3]	711.08	999.177	1177.79	425.194	814.745	972.952	813.584	1060.78	1375.5	519.043	768.041	1053.89	0.246871	0.999931	0.152664	0.000260674	0.0135677	-0.486758	0.315125	0.86249	-0.13793	1.69e-08	1.53e-06	-0.777352	6
AT1G66700.1	PXMT1	1	24873206	24874758	-	1552	protein_coding	Paraxanthine methyltransferase 1 [Source:UniProtKB/Swiss-Prot;Acc:Q9C9M3]	367.351	627.686	653.659	196.664	491.043	556.883	282.785	556.309	445.205	82.4297	204.297	101.434	0.26463	0.999931	-0.370454	0.111791	0.555897	-0.529253	1.66e-07	1.43e-05	-1.81939	1.75e-08	1.58e-06	-1.97819	2
AT1G45201.1	ATTLL1	1	17123815	17128988	+	5173	protein_coding	triacylglycerol lipase-like 1 [Source:TAIR;Acc:AT1G45201]	2918.8	2148.7	1682.17	2519	2027.48	1393.12	3212.83	2263.48	2178.38	1598.35	1339.78	1374.5	0.0470231	0.838851	0.20534	0.161023	0.639086	-0.14556	0.0163801	0.208204	-0.257594	1.78e-08	1.6e-06	-0.608495	6
AT5G09980.1	PEP4	5	3122731	3124003	+	1272	protein_coding	Elicitor peptide 4 [Source:UniProtKB/Swiss-Prot;Acc:Q9FIA9]	183.621	246.629	193.687	180.329	225.727	147.957	134.808	205.157	198.016	463.622	473.411	423.03	0.328705	0.999931	-0.223753	0.456841	0.874989	-0.170132	4.25e-08	4.04e-06	1.26285	1.84e-08	1.65e-06	1.31647	7
AT1G35720.1	ANN1	1	13225168	13227239	+	2071	protein_coding	Annexin [Source:UniProtKB/TrEMBL;Acc:A0A178WGZ8]	8337.52	5463.64	4447.71	8301.77	5224.23	4488.95	7935.54	5621.88	4996.99	10703.7	6548.7	6602.95	0.563937	0.999931	0.060579	0.731422	0.956192	0.0360853	3.43e-09	3.9e-07	0.635549	1.84e-08	1.65e-06	0.611056	7
AT4G39640.1	GGT1	4	18399923	18403037	+	3114	protein_coding	Glutathione hydrolase 1 [Source:UniProtKB/Swiss-Prot;Acc:Q8VYW6]	154.224	135.944	188.373	187.655	320.798	351.2	135.018	149.684	177.608	387.64	326.789	470.271	0.755355	0.999931	-0.0668846	0.000194682	0.0112576	0.782164	0.0777799	0.511379	0.369042	1.93e-08	1.72e-06	1.21809	5
AT1G53990.1	GLIP3	1	20151016	20152752	+	1736	protein_coding	GDSL esterase/lipase 3 [Source:UniProtKB/Swiss-Prot;Acc:Q9SYF5]	242.074	366.927	351.825	189.388	273.701	249.15	209.891	266.528	258.484	132.789	95.1737	110.983	0.0517898	0.85148	-0.383024	0.0246567	0.277068	-0.443061	6.64e-08	6.1e-06	-1.14904	1.94e-08	1.72e-06	-1.20908	2
AT2G16586.1	NA	2	7190937	7192071	+	1134	protein_coding	Transmembrane protein [Source:UniProtKB/TrEMBL;Acc:Q8GXM1]	447.743	468.316	645.145	367.614	525.464	1037.91	369.381	431.337	485.866	849.2	1998.64	3831.87	0.365386	0.999931	-0.294123	0.751686	0.95934	0.102763	7.37e-06	0.000413111	1.48327	1.97e-08	1.75e-06	1.88015	7
AT3G55790.1	NA	3	20708196	20708658	+	462	protein_coding	Transmembrane protein [Source:UniProtKB/TrEMBL;Acc:Q9M045]	34.2462	117.933	150.962	122.059	187.701	222.238	15.213	34.4678	48.9991	1.21682	0.805427	0	2.98e-05	0.00859267	-1.58209	0.010831	0.176499	0.897621	8.7e-16	2.64e-13	-8.39551	2.01e-08	1.77e-06	-5.9158	3
AT1G49100.1	NA	1	18166128	18170105	-	3977	protein_coding	Leucine-rich repeat protein kinase family protein [Source:UniProtKB/TrEMBL;Acc:F4I065]	1.64882	1.01471	3.30394	54.072	49.2687	48.6815	1.67684	6.41343	3.43565	126.349	40.3785	45.9606	0.30228	0.999931	0.959574	1.68e-08	4.04e-06	4.71458	0.412101	0.913449	0.509456	2.02e-08	1.78e-06	4.26446	4
AT5G49770.1	NA	5	20222669	20227466	+	4797	protein_coding	Probable leucine-rich repeat receptor-like protein kinase At5g49770 [Source:UniProtKB/Swiss-Prot;Acc:Q9LT96]	187.102	202.962	241.154	583.681	469.954	575.848	152.572	114.357	83.5754	418.233	234.874	370.197	0.00197958	0.177156	-0.856726	3.15e-07	5.45e-05	1.3736	0.0196879	0.233144	-0.637014	2.29e-08	2e-06	1.59331	4
AT3G12500.1	CHI-B	3	3962136	3963984	-	1848	protein_coding	Basic endochitinase B [Source:UniProtKB/Swiss-Prot;Acc:P19171]	1498.33	2160.87	2288.4	1779.11	1651.96	2201.05	1220.95	1505.27	1523.85	911.543	757.677	798.162	0.00112891	0.125769	-0.479882	0.555466	0.91002	-0.0867502	1.78e-16	5.83e-14	-1.25629	2.33e-08	2.03e-06	-0.863155	3
AT3G49120.1	PER34	3	18207651	18210333	+	2682	protein_coding	Peroxidase 34 [Source:UniProtKB/Swiss-Prot;Acc:Q9SMU8]	4378.95	5277.74	6036.16	3513.31	3391.71	5568.43	3682.29	4741.7	4352.8	2447.88	1614.15	2366.36	0.115524	0.98515	-0.296404	0.0524698	0.402223	-0.36578	1.3e-07	1.13e-05	-1.02249	2.37e-08	2.06e-06	-1.09187	2
AT1G53903.1	FLZ17	1	20132071	20133045	+	974	protein_coding	FCS-Like Zinc finger 18 [Source:UniProtKB/Swiss-Prot;Acc:P0DO12]	15.7171	14.1818	35.3219	20.3413	43.7919	69.5806	23.5262	21.425	55.2426	183.41	147.965	250.534	0.160222	0.999931	0.599607	0.0331491	0.323475	0.897874	6.03e-07	4.59e-05	1.9655	2.44e-08	2.1e-06	2.26377	7
AT1G53885.1	FLZ17	1	20119506	20120480	+	974	protein_coding	FCS-Like Zinc finger 18 [Source:UniProtKB/Swiss-Prot;Acc:P0DO12]	15.7171	14.1818	35.3219	20.3413	43.7919	69.5806	23.5262	21.425	55.2426	183.41	147.965	250.534	0.160222	0.999931	0.599607	0.0331491	0.323475	0.897874	6.03e-07	4.59e-05	1.9655	2.44e-08	2.1e-06	2.26377	7
AT2G46750.1	GULLO2	2	19207991	19211021	-	3030	protein_coding	L-gulonolactone oxidase 2 [Source:UniProtKB/Swiss-Prot;Acc:Q6NQ66]	1442.17	4661.11	5714.34	953.745	2808.95	4387.8	976.875	3118.38	3388.49	993.226	1953.68	2584.08	5.41e-05	0.0140743	-0.664884	2.47e-05	0.00222456	-0.695935	5.02e-08	4.72e-06	-0.924557	2.45e-08	2.1e-06	-0.955608	2
AT5G51830.2	NA	5	21069495	21071735	+	2240	protein_coding	Probable fructokinase-7 [Source:UniProtKB/Swiss-Prot;Acc:Q9FLH8]	888.816	752.52	686.597	666.591	524.031	469.329	1005.93	664.238	701.938	512.25	476.897	430.035	0.780942	0.999931	0.0275236	3.85e-06	0.000492088	-0.465043	0.366148	0.895353	-0.0962296	2.84e-08	2.42e-06	-0.588797	8
AT2G17500.4	PILS5	2	7606905	7609278	+	2373	protein_coding	Protein PIN-LIKES 5 [Source:UniProtKB/Swiss-Prot;Acc:Q9SHL8]	4784.94	4625.04	4044.18	2437.41	2750.61	2790.08	5109.64	4288.73	3707.2	2690.64	1474.31	1661.29	0.832184	0.999931	-0.0402207	0.000149142	0.00931549	-0.721786	0.0352266	0.333324	-0.411595	2.94e-08	2.5e-06	-1.09316	6
AT3G16460.1	JAL34	3	5592491	5595912	+	3421	protein_coding	Jacalin-related lectin 34 [Source:UniProtKB/Swiss-Prot;Acc:O04310]	22083.2	22591.5	23911.6	20758.7	23149.5	32903.8	23866.3	29891.7	35187.4	53396.8	46441.1	58646.4	0.00659589	0.38469	0.348497	0.381764	0.837952	0.112384	1.6e-13	3.69e-11	0.970097	3.22e-08	2.72e-06	0.733984	1
AT4G00360.1	CYP86A2	4	160643	163023	+	2380	protein_coding	Cytochrome P450 86A2 [Source:UniProtKB/Swiss-Prot;Acc:O23066]	1072.85	1083.56	994.67	829.234	714.228	829.444	1012.15	903.386	803.12	606.992	551.302	586.406	0.039104	0.790065	-0.211744	9.63e-05	0.0067757	-0.402153	0.000139462	0.00521476	-0.413624	3.42e-08	2.88e-06	-0.604033	6
AT1G75000.1	NA	1	28163344	28164814	+	1470	protein_coding	F25A4.4 [Source:UniProtKB/TrEMBL;Acc:Q9S804]	230.319	280.885	271.166	226.213	260.49	248.323	185.448	175.452	154.906	97.9614	68.6552	77.2819	0.000651651	0.0902884	-0.595382	0.611302	0.927037	-0.0869289	9.63e-17	3.35e-14	-1.6055	3.45e-08	2.89e-06	-1.09705	3
AT1G47603.1	ATPUP19	1	17496657	17498152	-	1495	protein_coding	purine permease 19 [Source:TAIR;Acc:AT1G47603]	29.7169	53.745	46.2948	65.2178	119.72	138.436	46.9896	67.3969	61.9573	177.986	154.924	207.709	0.0987563	0.963811	0.447485	1.49e-06	0.000223305	1.25626	0.0116916	0.166085	0.613338	3.47e-08	2.9e-06	1.42211	4
AT5G45490.1	NA	5	18430717	18432430	+	1713	protein_coding	Probable disease resistance protein At5g45490 [Source:UniProtKB/Swiss-Prot;Acc:Q9FHI7]	308.566	282.995	278.775	539.321	429.273	682.009	246.615	235.276	210.955	534.689	432.896	622.309	0.113359	0.981442	-0.329196	7.38e-06	0.000832264	0.913753	0.742752	0.98391	-0.0677659	3.53e-08	2.94e-06	1.17518	4
AT5G60060.1	NA	5	24188483	24189765	-	1282	protein_coding	Putative F-box protein At5g60060 [Source:UniProtKB/Swiss-Prot;Acc:Q9LVG8]	4.95426	11.153	13.2297	14.2626	21.0393	42.2565	2.51777	4.27998	6.88708	54.9758	43.5012	51.9089	0.0754323	0.922634	-1.11136	0.0102939	0.171267	1.30337	0.0671853	0.474779	0.837966	3.55e-08	2.95e-06	3.25269	5
AT4G12545.1	AIR1B	4	7434199	7434858	+	659	protein_coding	Putative lipid-binding protein AIR1B [Source:UniProtKB/Swiss-Prot;Acc:Q9ZSP6]	367.383	525.063	519.638	983.338	783.23	1457.13	680.826	1332.52	1366.4	3906.19	2433.59	3771.99	3e-06	0.00151479	1.22098	1.04e-05	0.00110687	1.15386	5.99e-09	6.59e-07	1.5449	3.62e-08	3e-06	1.47778	7
AT1G55740.1	RFS1	1	20835256	20838778	-	3522	protein_coding	Probable galactinol--sucrose galactosyltransferase 1 [Source:UniProtKB/Swiss-Prot;Acc:Q84VX0]	504.563	426.166	399.79	352.982	342.478	314.296	428.445	316.406	312.667	199.075	215.315	180.203	0.00589606	0.358229	-0.326832	0.0016847	0.0535076	-0.373081	1.85e-07	1.57e-05	-0.680108	3.75e-08	3.09e-06	-0.726357	2
AT1G01650.1	SPPL4	1	232840	237905	-	5065	protein_coding	Signal peptide peptidase-like 4 [Source:UniProtKB/Swiss-Prot;Acc:Q0WMJ8]	466.74	553.956	540.841	435.53	534.048	527.93	728.708	914.071	894.761	1130.49	1216.1	1408.6	1.82e-15	8.29e-12	0.691218	0.375992	0.835016	-0.0796548	1.45e-45	1.01e-41	1.24486	3.85e-08	3.16e-06	0.473984	1
AT2G15620.1	NIR1	2	6810395	6812941	+	2546	protein_coding	Ferredoxin--nitrite reductase, chloroplastic [Source:UniProtKB/Swiss-Prot;Acc:Q39161]	10244.6	3240.5	3223.07	3467.84	1125.5	1021.97	9850.72	2919.73	2140.18	1267.68	894.974	812.489	0.389447	0.999931	-0.225102	2.76e-08	6.33e-06	-1.45822	0.332231	0.875421	-0.261745	3.85e-08	3.16e-06	-1.49486	8
AT1G14340.1	NA	1	4897346	4899035	+	1689	protein_coding	RNA-binding (RRM/RBD/RNP motifs) family protein [Source:UniProtKB/TrEMBL;Acc:Q949S4]	484.131	423.697	474.235	274.926	268.831	214.319	503.727	404.6	404.363	204.554	263.012	224.388	0.609432	0.999931	-0.0738811	7.75e-09	2.09e-06	-0.856425	0.641897	0.971463	-0.0732584	4.02e-08	3.29e-06	-0.855803	8
AT1G30760.2	NA	1	10918267	10920677	+	2410	protein_coding	FAD-binding Berberine family protein [Source:TAIR;Acc:AT1G30760]	165.798	188.683	186.191	212.099	207.712	222.102	245.743	205.303	251.005	427.122	571.75	893.212	0.10747	0.970449	0.379861	0.326159	0.803454	0.232417	6.96e-10	9.19e-08	1.45975	4.07e-08	3.31e-06	1.31231	7
AT4G37340.1	CYP81D3	4	17564825	17566839	-	2014	protein_coding	Cytochrome P450, family 81, subfamily D, polypeptide 3 [Source:UniProtKB/TrEMBL;Acc:O23154]	176.548	121.722	128.914	184.542	144.697	169.193	107.365	111.217	97.4431	264.929	185.449	200.604	0.0348011	0.750313	-0.423848	0.204236	0.696031	0.246825	0.0201955	0.237267	0.454727	4.17e-08	3.39e-06	1.1254	5
AT2G22860.1	PSK2	2	9737583	9738384	+	801	protein_coding	Phytosulfokines 2 [Source:UniProtKB/Swiss-Prot;Acc:O81003]	33.1761	67.7781	88.4557	26.3822	105.744	85.1454	31.9818	40.7725	70.4684	169.761	229.84	277.37	0.26736	0.999931	-0.385308	0.719678	0.953945	0.122176	3.18e-05	0.00146282	1.3923	4.2e-08	3.4e-06	1.89978	7
AT1G30870.1	PER7	1	10991478	10993083	+	1605	protein_coding	Peroxidase 7 [Source:UniProtKB/Swiss-Prot;Acc:Q9SY33]	900.799	725.978	531.371	1231.74	909.483	856.805	988.607	739.339	604.864	1977.74	985.669	1410.09	0.524946	0.999931	0.1246	0.00703324	0.13488	0.527268	0.000409518	0.0126755	0.703717	4.22e-08	3.41e-06	1.10638	5
AT3G44190.1	NA	3	15901714	15903628	-	1914	protein_coding	At3g44190 [Source:UniProtKB/TrEMBL;Acc:Q9LXP4]	2090.11	2536.64	1770.87	1453.65	1288.02	1082.59	2099.76	1940.12	1689.11	1220.03	789.08	707.99	0.347807	0.999931	-0.15989	1.98e-05	0.00183313	-0.729823	0.0219373	0.249653	-0.404645	4.26e-08	3.43e-06	-0.974577	6
AT3G02875.1	ILR1	3	631824	634074	+	2250	protein_coding	IAA-amino acid hydrolase ILR1 [Source:UniProtKB/Swiss-Prot;Acc:P54968]	103.955	128.818	195.033	116.224	180.279	143.803	156.861	189.29	231.593	362.826	485.748	525.639	0.0243364	0.679786	0.44412	0.834387	0.974834	0.0417987	4.7e-14	1.15e-11	1.47655	4.41e-08	3.53e-06	1.07423	1
AT2G43000.1	JUB1	2	17880457	17882636	-	2179	protein_coding	Transcription factor JUNGBRUNNEN 1 [Source:UniProtKB/Swiss-Prot;Acc:Q9SK55]	109.087	197.627	183.114	164.909	293.231	231.131	92.3679	134.894	78.1506	29.921	29.1921	21.7069	0.0416942	0.807435	-0.65707	0.125959	0.583673	0.485186	1.6e-18	6.27e-16	-3.15495	4.56e-08	3.64e-06	-2.01269	3
AT5G42930.1	NA	5	17210533	17214220	-	3687	protein_coding	Alpha/beta-Hydrolases superfamily protein [Source:UniProtKB/TrEMBL;Acc:F4K4J2]	27.2278	50.7146	33.0575	47.9148	40.4236	75.0696	41.9426	53.4735	106.632	410.599	259.189	297.24	0.0458455	0.83036	0.812447	0.213441	0.704719	0.509872	3.77e-10	5.28e-08	2.49604	4.61e-08	3.66e-06	2.19347	7
AT5G07460.1	MRSA2	5	2360630	2362228	-	1598	protein_coding	PMSR2 [Source:UniProtKB/TrEMBL;Acc:A0A178UBC0]	644.182	607.27	498.383	905.509	1125.06	845.996	545.584	537.206	436.307	1821.98	983.113	797.758	0.417054	0.999931	-0.193399	0.00132957	0.0448405	0.761184	0.108632	0.598056	0.387747	4.68e-08	3.7e-06	1.34233	5
AT3G24420.1	NA	3	8862813	8865239	-	2426	protein_coding	Alpha/beta-Hydrolases superfamily protein [Source:UniProtKB/TrEMBL;Acc:Q9LK01]	229.448	281.927	350.485	90.7052	189.256	236.752	215.63	297.375	256.955	74.0439	122.324	179.965	0.501277	0.999931	-0.156935	0.00027958	0.0142629	-0.861278	0.00832345	0.133103	-0.6604	5.04e-08	3.96e-06	-1.36474	6
AT4G22230.1	NA	4	11762233	11762688	+	455	protein_coding	Defensin-like protein 96 [Source:UniProtKB/Swiss-Prot;Acc:Q8L7G7]	252.511	110.445	86.943	334.511	131.775	152.125	349.502	172.33	191.281	801.863	366.126	396.917	0.00504385	0.327012	0.764921	0.0324847	0.320748	0.585194	7.7e-10	9.93e-08	1.68297	5.06e-08	3.97e-06	1.50324	7
AT5G05600.1	NA	5	1672070	1674770	+	2700	protein_coding	Probable 2-oxoglutarate-dependent dioxygenase At5g05600 [Source:UniProtKB/Swiss-Prot;Acc:Q9FFF6]	477.876	735.245	655.778	413.782	693.932	644.732	658.632	980.906	1134.49	3333.13	2109.73	2271.93	0.0281522	0.702039	0.551556	0.626564	0.931261	-0.122832	4.96e-16	1.53e-13	2.08271	5.15e-08	4.02e-06	1.40832	1
AT1G30110.1	NUDT25	1	10582060	10584152	+	2092	protein_coding	Nudix hydrolase 25 [Source:UniProtKB/Swiss-Prot;Acc:Q9C6Z2]	484.369	492.502	454.533	624.92	574.437	676.366	519	468.971	432.243	774.597	670.983	764.394	0.938568	0.999931	-0.00901727	0.000665118	0.0275861	0.392798	0.0320536	0.315352	0.249472	5.18e-08	4.03e-06	0.651287	5
AT3G08590.1	NA	3	2608308	2611555	-	3247	protein_coding	IPGAM2 [Source:UniProtKB/TrEMBL;Acc:A0A384KAQ5]	2308.87	1907.43	1554.19	1970.67	1419.48	1136.32	2176.01	1926.45	1386.17	1274.7	802.722	585.232	0.681426	0.999931	-0.0613098	0.031008	0.314423	-0.32305	0.000144105	0.00533461	-0.589264	5.2e-08	4.03e-06	-0.851005	2
AT4G29690.1	NA	4	14540878	14542565	-	1687	protein_coding	Alkaline-phosphatase-like family protein [Source:UniProtKB/TrEMBL;Acc:Q9SU82]	265.673	250.532	217.075	243.655	388.059	206.181	269.269	321.907	431.104	1255.64	1199.55	731.031	0.100423	0.963811	0.489887	0.497182	0.890705	0.203146	1.25e-10	1.9e-08	1.94819	5.34e-08	4.13e-06	1.66145	7
AT2G24980.3	NA	2	10622403	10624277	+	1874	protein_coding	Proline-rich extensin-like family protein [Source:TAIR;Acc:AT2G24980]	1018.73	368.232	206.025	1277.67	696.702	322.57	808.53	398.85	320.93	1378.05	550.72	667.173	0.532672	0.999931	0.149471	0.00237629	0.0677449	0.725588	0.00166842	0.0391221	0.763601	5.52e-08	4.26e-06	1.33972	5
AT1G23850.1	NA	1	8425724	8427235	-	1511	protein_coding	T23E23.1 [Source:UniProtKB/TrEMBL;Acc:Q9LRA9]	156.807	178.492	230.34	188.556	342.898	378.409	159.408	200.024	345.251	528.997	591.651	620.868	0.205536	0.999931	0.263546	0.00349282	0.0859121	0.603591	0.000102189	0.00399254	0.798801	5.77e-08	4.44e-06	1.13885	5
AT2G46680.1	ATHB-7	2	19165274	19166967	-	1693	protein_coding	Homeobox-leucine zipper protein ATHB-7 [Source:UniProtKB/Swiss-Prot;Acc:P46897]	738.693	569.938	644.762	706.275	462.628	459.762	825.603	515.594	502.442	349.919	271.456	262.095	0.501165	0.999931	-0.102318	0.0989295	0.528565	-0.251751	5.61e-06	0.000326024	-0.731002	5.85e-08	4.48e-06	-0.880435	2
AT1G24280.1	G6PD3	1	8609338	8612580	+	3242	protein_coding	Glucose-6-phosphate 1-dehydrogenase [Source:UniProtKB/TrEMBL;Acc:A0A178WP00]	2436.91	925.263	591.533	847.558	369.253	189.366	2531.7	754.804	469.759	449.614	236.954	228.504	0.505948	0.999931	-0.13056	6.87e-12	4.57e-09	-1.36765	0.600098	0.964502	0.109797	5.86e-08	4.48e-06	-1.1273	8
AT3G52880.1	ATMDAR1	3	19601167	19604597	-	3430	protein_coding	Monodehydroascorbate reductase 1 [Source:UniProtKB/TrEMBL;Acc:F4J849]	3229.53	4739.27	4197.71	2743.9	3275.11	3211.83	3671.17	5040.8	4934.52	2838.58	3336.69	3153.24	0.164603	0.999931	0.158694	0.000329179	0.016439	-0.411717	0.539505	0.952362	-0.0721946	6e-08	4.58e-06	-0.642605	6
AT1G02920.1	GSTF7	1	658578	659980	-	1402	protein_coding	Glutathione S-transferase F7 [Source:UniProtKB/Swiss-Prot;Acc:Q9SRY5]	2053.13	3733.84	3818.37	2529.1	4790.83	5296.7	1398.38	2161.67	1637.31	449.519	1032.42	566.032	0.0022597	0.190366	-0.852849	0.231459	0.72319	0.334187	7.86e-22	4.86e-19	-2.76127	6.17e-08	4.69e-06	-1.57423	3
AT3G05150.3	NA	3	1440126	1443530	+	3404	protein_coding	Major facilitator superfamily protein [Source:UniProtKB/TrEMBL;Acc:A0A1I9LPR9]	144.391	518.301	714.044	421.036	641.932	1188.42	225.652	489.82	576.735	797.336	1087.9	1938.09	0.937394	0.999931	0.0152093	0.000181724	0.0106874	0.718756	0.059956	0.447533	0.363601	6.18e-08	4.69e-06	1.06715	5
AT1G66700.3	PXMT1	1	24873285	24874766	-	1481	protein_coding	Paraxanthine methyltransferase 1 [Source:UniProtKB/Swiss-Prot;Acc:Q9C9M3]	59.4349	88.222	126.761	51.9696	88.1745	87.7093	65.4506	126.237	63.1064	19.1132	3.34947	10.8683	0.878364	0.999931	-0.0756492	0.573736	0.91472	-0.279002	3.45e-07	2.74e-05	-2.87979	6.25e-08	4.72e-06	-3.08315	2
AT3G14620.1	CYP72A8	3	4914789	4917176	+	2387	protein_coding	AT3g14620/MIE1_12 [Source:UniProtKB/TrEMBL;Acc:Q9LUD2]	83.2986	122.755	105.754	35.6949	69.4939	68.7581	72.9608	109.056	84.7953	25.0481	36.1216	32.6404	0.388492	0.999931	-0.230685	0.00115609	0.0411646	-0.894751	0.00127873	0.031682	-1.00029	6.7e-08	5.04e-06	-1.66435	6
AT3G13950.1	NA	3	4603885	4605513	+	1628	protein_coding	AT3G13950 protein [Source:UniProtKB/TrEMBL;Acc:B9DG91]	122.232	93.269	103.648	82.5023	90.655	116.176	35.2537	28.894	24.1126	2.39115	5.85135	0	6.88e-08	6.47e-05	-1.84653	0.683947	0.946214	-0.129175	1.64e-17	5.85e-15	-4.94929	6.71e-08	5.04e-06	-3.23193	3
AT1G06620.2	NA	1	2025544	2027413	+	1869	protein_coding	1-aminocyclopropane-1-carboxylate oxidase homolog 1 [Source:UniProtKB/Swiss-Prot;Acc:Q84MB3]	66.0165	97.3648	63.9174	70.3335	131.804	122.628	123.323	120.862	200.695	536.061	390.677	498.936	0.00153329	0.155581	0.940692	0.119593	0.570725	0.466879	2.23e-12	4.37e-10	2.06477	7.05e-08	5.29e-06	1.59095	1
AT5G44582.1	NA	5	17980850	17981958	+	1108	protein_coding	unknown protein; FUNCTIONS IN: molecular_function unknown; INVOLVED IN: biological_process unknown; LOCATED IN: endomembrane system; BEST Arabidopsis thaliana protein match is: unknown protein (TAIR:AT5G44580.1); Has 24 Blast hits to 24 proteins in /.../ies: Archae - 0; Bacteria - 0; Metazoa - 0; Fungi - 0; Plants - 24; Viruses - 0; Other Eukaryotes - 0 (source: NCBI BLink). [Source:TAIR;Acc:AT5G…	28.2916	45.4504	64.2504	47.556	86.5334	164.474	16.0222	32.2526	31.3381	60.5019	98.6068	136.373	0.00412529	0.287253	-0.803131	9.02e-05	0.00641708	0.947369	0.227333	0.792394	-0.27889	7.28e-08	5.43e-06	1.47161	5
AT1G06620.1	NA	1	2025544	2027413	+	1869	protein_coding	1-aminocyclopropane-1-carboxylate oxidase homolog 1 [Source:UniProtKB/Swiss-Prot;Acc:Q84MB3]	434.949	288.016	336.151	397.482	458.566	503.114	463.134	563.719	741.011	1373.33	1172.25	1500.16	0.000718528	0.0956694	0.713818	0.11606	0.564887	0.333234	6.31e-13	1.35e-10	1.53809	7.75e-08	5.74e-06	1.1575	1
AT4G01250.1	WRKY22	4	522530	524249	-	1719	protein_coding	WRKY transcription factor 22 [Source:UniProtKB/Swiss-Prot;Acc:O04609]	32.1992	80.1031	80.4746	107.999	171.529	188.065	69.6534	104.852	86.0747	287.972	245.208	290.97	0.0843595	0.943367	0.484116	3.57e-06	0.000463151	1.27142	0.00926279	0.142797	0.689546	7.89e-08	5.82e-06	1.47685	5
AT5G04950.1	NAS1	5	1457641	1459039	-	1398	protein_coding	Nicotianamine synthase 1 [Source:UniProtKB/Swiss-Prot;Acc:Q9FF79]	2866.07	2487.46	1518.93	1224.86	952.926	447.003	2449.36	2761.16	2438.19	787.22	1023.28	484.244	0.399761	0.999931	0.235294	7.64e-07	0.000121232	-1.38842	0.824865	0.990364	0.0638992	7.9e-08	5.82e-06	-1.55982	8
AT1G01430.1	TBL25	1	156477	158823	-	2346	protein_coding	Mannan O-acetyltransferase 3 [Source:UniProtKB/TrEMBL;Acc:A0A346P850]	255.653	238.416	192.773	228.46	231.091	214.752	239	208.482	223.427	369.719	342.808	322.802	0.806612	0.999931	-0.0308444	0.928442	0.991293	-0.011273	1.03e-07	9.14e-06	0.667185	7.93e-08	5.83e-06	0.686756	7
AT1G05810.2	ARA	1	1748259	1749526	+	1267	protein_coding	RAB GTPase homolog A5E [Source:TAIR;Acc:AT1G05810]	181.831	200.657	233.874	225.964	261.674	322.91	181.389	231.262	257.478	365.104	367.679	408.759	0.392723	0.999931	0.105468	0.00284972	0.0761797	0.36075	0.000635898	0.0183187	0.402493	8e-08	5.87e-06	0.657775	5
AT3G26210.1	CYP71B23	3	9592727	9595283	-	2556	protein_coding	Cytochrome P450 71B23 [Source:UniProtKB/Swiss-Prot;Acc:Q9LTM0]	730.643	862.373	961.637	505.895	686.773	854.816	523.271	644.673	517.861	339.879	338.658	351.835	3.75e-05	0.0102436	-0.593285	0.0126461	0.191751	-0.357418	2.67e-12	5.16e-10	-1.05919	8.77e-08	6.41e-06	-0.823322	3
AT1G33590.3	NA	1	12177683	12179504	+	1821	protein_coding	Leucine-rich repeat (LRR) family protein [Source:TAIR;Acc:AT1G33590]	632.724	761.803	919.987	441.501	501.952	524.538	685.263	770.997	824.172	533.377	585.019	595.82	0.850922	0.999931	-0.0167105	3.28e-13	3.07e-10	-0.666848	0.133475	0.651875	0.143731	9.01e-08	6.55e-06	-0.506406	8
AT4G37160.1	sks15	4	17494512	17497276	-	2764	protein_coding	Sks15 [Source:UniProtKB/TrEMBL;Acc:A0A178UTS2]	176.49	100.437	74.9082	297.803	231.909	104.727	127.47	94.0866	80.2092	238.544	162.14	142.655	0.478918	0.999931	-0.153642	1.25e-05	0.00128037	0.910339	0.594375	0.963252	0.111075	1.04e-07	7.56e-06	1.17506	5
AT3G59220.1	PRN1	3	21893812	21895789	+	1977	protein_coding	Pirin-1 [Source:UniProtKB/Swiss-Prot;Acc:Q9LX49]	542.19	468.556	512.46	401.594	617.822	536.995	349.007	361.528	279.848	152.833	143.332	176.368	0.00111224	0.124932	-0.620642	0.900178	0.986401	0.0236405	6.61e-18	2.49e-15	-1.73941	1.05e-07	7.57e-06	-1.09513	3
AT1G11080.1	scpl31	1	3694328	3698013	-	3685	protein_coding	Carboxypeptidase [Source:UniProtKB/TrEMBL;Acc:F4I7C9]	331.48	634.127	600.297	508.998	629.337	443.324	358.889	481.07	652.966	75.1194	225.286	172.915	0.822695	0.999931	-0.0741595	0.869965	0.980264	0.0542182	9.14e-09	9.79e-07	-1.9795	1.06e-07	7.64e-06	-1.85113	2
AT1G15125.1	NA	1	5204312	5205964	+	1652	protein_coding	F9L1.6 [Source:UniProtKB/TrEMBL;Acc:Q9XI57]	15.6834	8.11257	17.6357	5.09529	21.0312	32.7608	5.0345	9.62793	22.9461	157.671	90.4519	167.865	0.556298	0.999931	-0.376879	0.761271	0.960694	0.189539	4.2e-06	0.000256061	2.76558	1.09e-07	7.82e-06	3.332	7
AT1G09310.1	NA	1	3008910	3009898	+	988	protein_coding	T31J12.3 protein [Source:UniProtKB/TrEMBL;Acc:Q9ZPZ4]	28.1052	16.2135	6.6197	26.4608	23.4979	4.22037	24.3554	7.4953	5.74847	76.6303	46.666	31.3448	0.390446	0.999931	-0.450413	0.656047	0.93923	0.223452	1.86e-05	0.000932309	2.09307	1.14e-07	8.17e-06	2.76694	7
AT1G65690.1	NHL6	1	24431417	24433165	-	1748	protein_coding	NDR1/HIN1-like protein 6 [Source:UniProtKB/Swiss-Prot;Acc:Q8LD98]	843.951	522.139	618.524	497.112	370.655	472.169	690.746	524.327	317.994	225.912	116.246	144.847	0.139011	0.999931	-0.387136	0.0567452	0.416034	-0.499457	7.7e-07	5.66e-05	-1.35986	1.14e-07	8.18e-06	-1.47218	2
AT1G54010.1	GLL23	1	20158589	20160864	-	2275	protein_coding	Inactive GDSL esterase/lipase-like protein 23 [Source:UniProtKB/Swiss-Prot;Acc:Q8W4H8]	1735.51	764.698	494.828	2067.08	972.022	521.137	1688.83	1072.82	1059.76	2934.89	1743.44	1188.67	0.0019402	0.175832	0.563357	0.0753276	0.469922	0.324258	3.35e-11	5.6e-09	1.23081	1.16e-07	8.24e-06	0.991706	1
AT5G51750.1	SBT1.3	5	21020014	21022903	+	2889	protein_coding	Subtilisin-like protease SBT1.3 [Source:UniProtKB/Swiss-Prot;Acc:Q9FLI4]	70.8929	70.0178	81.4924	62.2388	54.1091	35.9856	81.322	64.1306	84.7352	21.4522	24.403	10.8866	0.869359	0.999931	0.0506317	0.0837411	0.491066	-0.544498	0.000293061	0.0096385	-1.32374	1.28e-07	9.07e-06	-1.91887	2
AT4G37050.1	PLP3	4	17457135	17459770	-	2635	protein_coding	Patatin-like protein 3 [Source:UniProtKB/Swiss-Prot;Acc:O23181]	69.3215	91.2767	116.819	35.6744	71.9719	85.6225	98.1587	195.739	165.158	62.0891	77.1127	86.9752	0.00173256	0.168292	0.700972	0.0105725	0.17402	-0.608001	0.845015	0.992103	0.0483198	1.28e-07	9.07e-06	-1.26065	6
AT3G01690.1	NA	3	256295	258696	+	2401	protein_coding	Alpha/beta-Hydrolases superfamily protein [Source:UniProtKB/TrEMBL;Acc:Q9S7U7]	631.871	831.813	1172.26	827.976	1102.46	1802.13	597.177	955.967	1381.17	1523.65	1791.42	2251.67	0.404089	0.999931	0.106081	0.00124552	0.0430806	0.40895	0.00270029	0.0568141	0.384102	1.29e-07	9.13e-06	0.686971	5
AT1G72680.1	CAD1	1	27359109	27361024	-	1915	protein_coding	CAD1 [Source:UniProtKB/TrEMBL;Acc:A0A178WLT3]	596.756	990.78	836.56	317.965	477.209	626.728	582.3	795.876	891.372	423.992	538.646	641.317	0.385209	0.999931	-0.111919	1.1e-10	4.8e-08	-0.846829	0.90025	0.996252	0.0170758	1.29e-07	9.13e-06	-0.717835	8
AT1G29910.1	LHCB1.1	1	10472280	10473502	-	1222	protein_coding	Chlorophyll a-b binding protein 3, chloroplastic [Source:UniProtKB/Swiss-Prot;Acc:Q8VZ87]	55.3321	24.3317	25.3598	24.4463	20.2342	9.50587	19.305	9.63101	13.7776	43.0369	172.228	188.282	0.0543541	0.862802	-1.25171	0.156308	0.634564	-0.909744	9.97e-07	7.06e-05	3.16514	1.32e-07	9.27e-06	3.50711	7
AT2G26380.1	NA	2	11226488	11228123	-	1635	protein_coding	Leucine-rich repeat (LRR) family protein [Source:UniProtKB/TrEMBL;Acc:O48705]	1.65026	2.02852	0	3.05823	5.6597	4.22899	0	4.27804	4.58671	102.66	49.4789	61.6186	0.32108	0.999931	1.09738	0.101029	0.53254	1.74135	6.69e-07	5.04e-05	3.99747	1.34e-07	9.41e-06	4.64145	7
AT5G14120.1	NA	5	4555821	4558710	+	2889	protein_coding	Major facilitator superfamily protein [Source:UniProtKB/TrEMBL;Acc:Q9FMT8]	371.846	1887.26	1938.44	880.374	1883.74	3887.73	534.945	1459.15	2344.6	3521.67	4160.03	6592.12	0.821184	0.999931	0.0550143	0.020952	0.253859	0.561941	0.00102241	0.0265683	0.814762	1.38e-07	9.62e-06	1.32169	5
AT2G29350.1	SAG13	2	12600914	12602556	+	1642	protein_coding	SAG13 [Source:UniProtKB/TrEMBL;Acc:A0A178VTS8]	148.635	413.664	292.164	74.366	226.59	151.059	108.267	246.106	133.159	9.56175	22.5835	0	0.253802	0.999931	-0.78747	0.169928	0.655154	-0.948889	3.4e-07	2.72e-05	-3.83876	1.4e-07	9.75e-06	-4.00018	2
AT5G40850.2	UPM1	5	16366353	16368923	+	2570	protein_coding	AT5g40850/MHK7_8 [Source:UniProtKB/TrEMBL;Acc:Q42606]	1674.76	795.243	598.301	590.321	225.538	126.892	1884.79	573.2	510.156	253.003	192.15	203.017	0.623812	0.999931	-0.124858	2.27e-11	1.29e-08	-1.72895	0.481475	0.934939	0.190277	1.4e-07	9.75e-06	-1.41382	8
AT1G28470.1	NAC010	1	10010124	10012258	+	2134	protein_coding	NAC domain-containing protein 10 [Source:UniProtKB/Swiss-Prot;Acc:F4HY61]	202.213	200.796	198.389	137.585	129.407	138.456	196.333	206.452	169.776	97.9305	101.375	114.741	0.639839	0.999931	-0.0688451	0.000168282	0.0101477	-0.570563	0.0277209	0.29002	-0.367094	1.41e-07	9.75e-06	-0.868812	6
AT5G38020.1	NA	5	15165642	15167864	-	2222	protein_coding	At5g38020 [Source:UniProtKB/TrEMBL;Acc:Q84MB1]	9212.41	5151.26	3714.87	6051.85	4209.54	3049.92	11137.5	7043.04	5825.7	5982.42	4160.26	2512.86	1.53e-05	0.00523572	0.476963	0.0039222	0.0923092	-0.319525	0.0876756	0.543213	0.194218	1.43e-07	9.9e-06	-0.60227	6
AT4G18940.1	NA	4	10372658	10373895	+	1237	protein_coding	RNA ligase/cyclic nucleotide phosphodiesterase family protein [Source:UniProtKB/TrEMBL;Acc:O49408]	56.2135	52.6925	69.5094	121.103	150.721	212.061	64.6701	54.6106	34.4936	246.676	134.973	219.397	0.587246	0.999931	-0.197721	4.83e-05	0.00383886	1.42936	0.392647	0.904962	0.29843	1.5e-07	1.03e-05	1.92551	5
AT2G47710.1	NA	2	19554724	19556126	-	1402	protein_coding	Adenine nucleotide alpha hydrolases-like superfamily protein [Source:UniProtKB/TrEMBL;Acc:O82240]	611.732	681.965	638.822	340.922	414.884	353.437	551.793	642.475	531.197	317.324	390.763	336.33	0.215374	0.999931	-0.163928	2.57e-09	7.99e-07	-0.802477	0.467326	0.931281	-0.103033	1.53e-07	1.05e-05	-0.741581	8
AT3G46780.1	PTAC16	3	17228642	17231229	+	2587	protein_coding	Protein PLASTID TRANSCRIPTIONALLY ACTIVE 16, chloroplastic [Source:UniProtKB/Swiss-Prot;Acc:Q9STF2]	22.2721	6.08645	19.8314	12.2361	11.3155	7.40315	8.3873	7.48518	2.29239	41.7599	77.2321	106.359	0.0491666	0.841909	-1.39474	0.355488	0.823535	-0.622015	8.19e-06	0.00045099	2.97149	1.56e-07	1.07e-05	3.74421	7
AT4G37400.1	CYP81F3	4	17583992	17586442	+	2450	protein_coding	Cytochrome P450 81F3 [Source:UniProtKB/Swiss-Prot;Acc:Q0WTF4]	218.599	133.901	181.789	248.799	238.437	227.38	244.911	210.656	207.465	447.436	349.21	385.548	0.0658311	0.89922	0.318317	0.0103493	0.171954	0.441514	3.96e-06	0.00024388	0.787421	1.66e-07	1.13e-05	0.910618	7
AT3G47420.1	ATPS3	3	17472297	17475274	-	2977	protein_coding	Putative glycerol-3-phosphate transporter 1 [Source:UniProtKB/Swiss-Prot;Acc:Q9C5L3]	387.621	438.269	199.389	95.8675	109.087	43.3712	442.793	392.386	313.965	128.815	100.809	93.0873	0.514269	0.999931	0.191143	3.66e-11	1.92e-08	-2.01282	0.0731955	0.495146	0.573231	1.72e-07	1.17e-05	-1.63073	8
AT2G40230.1	NA	2	16803080	16804823	-	1743	protein_coding	HXXXD-type acyl-transferase family protein [Source:UniProtKB/TrEMBL;Acc:Q9XEF2]	231.828	171.423	176.296	244.691	205.33	192.451	150.985	176.452	126.107	272.101	263.465	296.064	0.0505328	0.84909	-0.346578	0.348054	0.819231	0.1625	0.0119799	0.169232	0.439655	1.76e-07	1.19e-05	0.948733	5
AT1G66950.1	ABCG39	1	24978121	24984619	+	6498	protein_coding	ABC transporter G family member 39 [Source:UniProtKB/Swiss-Prot;Acc:Q7PC84]	78.2788	93.3766	81.4694	105.132	76.6832	87.889	73.7569	95.1011	100.704	25.0099	27.8103	42.3582	0.765422	0.999931	0.0779756	0.74981	0.959311	0.0832483	1.1e-07	9.72e-06	-1.56779	1.78e-07	1.2e-05	-1.56252	2
AT4G12170.1	NA	4	7273857	7274907	-	1050	protein_coding	Thioredoxin superfamily protein [Source:TAIR;Acc:AT4G12170]	510.462	241.889	223.224	351.359	183.652	230.434	681.325	473.995	482.298	1512.4	833.674	1019.27	0.000532214	0.0768612	0.827249	0.312977	0.794033	-0.244159	9.22e-22	5.58e-19	2.34603	1.78e-07	1.2e-05	1.27462	1
AT1G80820.1	CCR2	1	30370474	30372799	+	2325	protein_coding	Cinnamoyl-CoA reductase 2 [Source:UniProtKB/Swiss-Prot;Acc:Q9SAH9]	427.506	399.579	407.78	277.227	332.386	254.738	375.03	376.517	299.372	217.332	179.337	179.979	0.109491	0.974104	-0.23083	0.000595388	0.0253141	-0.49952	0.000433279	0.0133221	-0.550151	1.87e-07	1.25e-05	-0.818841	6
AT2G43530.1	ATTI3	2	18070110	18070523	+	413	protein_coding	Defensin-like protein 194 [Source:UniProtKB/Swiss-Prot;Acc:O22867]	13.2604	10.9329	14.7079	4.025	6.42723	9.51067	7.56837	27.9957	34.8785	99.9274	116.321	156.699	0.149202	0.999931	0.660985	0.0318851	0.319261	-1.13882	2.98e-16	9.46e-14	4.01281	1.98e-07	1.32e-05	2.21301	1
AT4G34710.1	ADC2	4	16560030	16563044	-	3014	protein_coding	Arginine decarboxylase 2 [Source:UniProtKB/Swiss-Prot;Acc:O23141]	3611.24	3004.75	3039.35	2662.1	1716.86	1193.94	2803.43	1932.41	1560.62	1064.18	1050.35	541.94	0.000336212	0.0556177	-0.656957	6.85e-06	0.000779353	-0.825731	1.31e-05	0.000686153	-0.826878	1.98e-07	1.32e-05	-0.995652	6
AT1G67560.1	LOX6	1	25319804	25324581	+	4777	protein_coding	Lipoxygenase [Source:UniProtKB/TrEMBL;Acc:A0A178W1Z8]	356.058	350.116	345.756	391.854	427.141	416.023	393.157	392.226	372.064	749.442	542.21	587.984	0.305794	0.999931	0.139485	0.0780695	0.47715	0.239099	5.21e-06	0.000305912	0.620474	2.04e-07	1.35e-05	0.720088	7
AT4G37370.1	CYP81D8	4	17569740	17571743	-	2003	protein_coding	Cytochrome P450, family 81, subfamily D, polypeptide 8 [Source:UniProtKB/TrEMBL;Acc:Q9SZT7]	311.011	349.956	282.063	233.488	294.233	286.58	397.58	275.897	193.731	102.625	78.0482	116.017	0.625224	0.999931	-0.130656	0.470017	0.880797	-0.193527	5.1e-07	3.93e-05	-1.42634	2.08e-07	1.38e-05	-1.48922	2
AT1G65845.1	NA	1	24493011	24493923	-	912	protein_coding	At1g65844 [Source:UniProtKB/TrEMBL;Acc:Q9SHX3]	297.236	446.523	519.084	296.749	576.366	766.747	271.546	469.453	421.772	615.882	777.337	1025.13	0.374867	0.999931	-0.128213	0.0651299	0.442815	0.263628	0.0096227	0.146312	0.371814	2.09e-07	1.38e-05	0.763655	5
AT1G73220.1	2026-10-01	1	27538190	27540235	+	2045	protein_coding	Organic cation/carnitine transporter 1 [Source:UniProtKB/Swiss-Prot;Acc:Q9CAT6]	56.0883	155.211	48.4742	5.09877	32.3269	8.46151	67.095	90.8867	60.7412	0	5.03831	1.20875	0.760423	0.999931	-0.239721	0.00179248	0.0560467	-2.52771	0.00406896	0.0777962	-2.89193	2.13e-07	1.4e-05	-5.17992	6
AT1G63590.1	CRRSP5	1	23579896	23580702	+	806	protein_coding	Putative cysteine-rich repeat secretory protein 5 [Source:UniProtKB/Swiss-Prot;Acc:Q9SH43]	4.96619	16.2032	28.7103	18.2976	44.6325	91.6607	2.5216	8.57301	13.8224	47.9973	49.7747	84.2544	0.0467874	0.838832	-0.998593	0.000326619	0.0163754	1.49362	0.922547	0.996252	-0.0369234	2.26e-07	1.47e-05	2.45529	5
AT5G38200.1	NA	5	15256276	15258814	+	2538	protein_coding	Class I glutamine amidotransferase-like superfamily protein [Source:UniProtKB/TrEMBL;Acc:F4KA45]	506.548	452.398	685.342	534.251	367.808	476.908	308.677	441.661	382.898	91.891	161.949	193.352	0.0389897	0.790065	-0.543933	0.336801	0.811153	-0.252735	3.09e-10	4.41e-08	-1.74117	2.27e-07	1.48e-05	-1.44997	3
AT3G43720.1	LTPG2	3	15615386	15617309	-	1923	protein_coding	Non-specific lipid transfer protein GPI-anchored 2 [Source:UniProtKB/Swiss-Prot;Acc:Q9LZH5]	273.665	194.544	151.169	169.931	70.5098	25.3169	272.982	137.074	121.901	41.9199	40.8059	26.5162	0.394298	0.999931	-0.261083	1.14e-05	0.0012022	-1.38149	0.0605546	0.450076	-0.654471	2.3e-07	1.49e-05	-1.77488	6
AT3G12240.1	SCPL15	3	3902254	3904992	-	2738	protein_coding	Serine carboxypeptidase-like 15 [Source:UniProtKB/Swiss-Prot;Acc:Q9C7D2]	61.8916	51.7246	47.3876	109.066	88.9495	110.998	32.7187	45.9921	43.5805	109.842	95.5673	103.892	0.1138	0.98234	-0.414794	0.000113961	0.00768675	0.931406	0.973625	0.998407	0.00780451	2.31e-07	1.49e-05	1.354	5
AT5G01210.1	NA	5	84474	86275	+	1801	protein_coding	AT5g01210/F7J8_190 [Source:UniProtKB/TrEMBL;Acc:Q9LFB5]	768.855	475.741	672.097	801.415	877.833	885.134	657.594	566.761	797.834	1275.62	1656.72	1331.8	0.709792	0.999931	0.075199	0.0382633	0.345307	0.418012	0.000361319	0.0114378	0.731926	2.37e-07	1.53e-05	1.07474	7
AT4G04620.3	ATG8B	4	2328442	2330590	-	2148	protein_coding	Autophagy-related protein 8b [Source:UniProtKB/Swiss-Prot;Acc:Q9XEB5]	240.301	294.021	339.58	170.12	251.687	263.023	292.915	359.537	386.869	190.051	196.537	302.974	0.0840738	0.943367	0.245138	0.00705931	0.135149	-0.392013	0.352048	0.888032	-0.141288	2.44e-07	1.57e-05	-0.778439	6
AT1G06640.1	NA	1	2031626	2034112	+	2486	protein_coding	1-aminocyclopropane-1-carboxylate oxidase homolog 2 [Source:UniProtKB/Swiss-Prot;Acc:Q9C5K7]	886.503	693.956	649.904	940.393	818.473	1026.2	945.075	911.951	956.67	1935.53	1392.44	1483.51	0.0254923	0.688924	0.345925	0.0273384	0.292886	0.342005	1.57e-07	1.35e-05	0.824497	2.45e-07	1.57e-05	0.820577	7
AT4G08150.1	KNAT1	4	5147699	5151159	-	3460	protein_coding	Homeobox protein knotted-1-like 1 [Source:UniProtKB/Swiss-Prot;Acc:P46639]	240.833	205.94	234.648	127.477	129.297	147.03	181.149	182.835	202.833	88.2704	110.87	112.423	0.0768403	0.924965	-0.273217	1.22e-06	0.000186811	-0.77022	0.0229488	0.256329	-0.397499	2.48e-07	1.59e-05	-0.894502	8
AT4G05390.1	RFNR1	4	2738626	2740927	-	2301	protein_coding	Ferredoxin--NADP reductase, root isozyme 1, chloroplastic [Source:UniProtKB/Swiss-Prot;Acc:Q9M0V6]	1255.59	744.546	540.986	732.075	496.313	296.099	1430.11	686.533	602.969	509.54	436.406	333.55	0.379712	0.999931	0.104132	3.85e-08	8.68e-06	-0.665375	0.357058	0.889838	0.117709	2.55e-07	1.63e-05	-0.651798	8
AT3G09940.1	MDAR3	3	3056375	3059244	-	2869	protein_coding	Monodehydroascorbate reductase 3 [Source:UniProtKB/Swiss-Prot;Acc:Q9SR59]	840.04	1111.6	898.135	933.723	1865.42	1290.8	919.455	1113.41	1272.93	3291.45	2459.12	2495.96	0.395067	0.999931	0.20349	0.0363558	0.337175	0.500904	6.52e-05	0.00273534	0.974647	2.55e-07	1.63e-05	1.27206	7
AT1G54970.1	PRP1	1	20504901	20506504	+	1603	protein_coding	Proline-rich protein 1 [Source:UniProtKB/Swiss-Prot;Acc:Q9FZ35]	147.77	61.8552	73.8548	226.209	226.518	64.4572	118.319	80.2382	53.9314	363.183	164.094	248.747	0.737529	0.999931	-0.128624	0.015582	0.216492	0.914402	0.0105592	0.155141	0.97321	2.63e-07	1.67e-05	2.01624	5
AT4G36790.1	NA	4	17336123	17338484	+	2361	protein_coding	Major facilitator superfamily protein [Source:UniProtKB/TrEMBL;Acc:O23203]	168.274	263.749	352.553	291.634	400.88	505.543	145.937	269.462	356.455	434.286	525.558	592.246	0.710838	0.999931	-0.0567989	0.000123225	0.00811923	0.575099	0.27308	0.832153	0.163218	2.64e-07	1.67e-05	0.795116	5
AT1G67090.1	RBCS-1A	1	25048158	25049667	-	1509	protein_coding	Ribulose bisphosphate carboxylase small chain [Source:UniProtKB/TrEMBL;Acc:A0A178WD57]	465.72	361.957	647.169	403.412	370.634	399.305	200.587	306.027	398.326	541.429	1361.73	1391.82	0.0173427	0.587945	-0.754467	0.283376	0.771786	-0.339539	8.45e-05	0.0034106	1.26923	2.65e-07	1.68e-05	1.68416	7
AT4G34131.1	UGT73B3	4	16343057	16344818	-	1761	protein_coding	UDP-glycosyltransferase 73B3 [Source:UniProtKB/Swiss-Prot;Acc:Q8W491]	322.572	493.988	355.892	224.305	241.701	240.041	384.167	383.912	347.357	196.908	185.447	206.646	0.695531	0.999931	-0.0676809	3.01e-05	0.0026252	-0.734258	0.123308	0.631084	-0.286297	2.69e-07	1.7e-05	-0.952873	6
AT1G10140.1	NA	1	3322554	3323735	-	1181	protein_coding	At1g10140 [Source:UniProtKB/TrEMBL;Acc:Q9SY56]	393.982	795.797	951.624	517.385	826.494	1264.1	455.802	767.335	1187.39	1283.02	1650.47	1849.94	0.294977	0.999931	0.14367	0.133313	0.598007	0.205859	1.91e-06	0.00012478	0.65787	2.71e-07	1.71e-05	0.720059	7
AT2G38740.1	SGPP	2	16194326	16196183	-	1857	protein_coding	Haloacid dehalogenase-like hydrolase domain-containing protein Sgpp [Source:UniProtKB/Swiss-Prot;Acc:Q9ZVJ5]	683.779	674.204	577.746	473.664	590.003	336.945	688.247	673.084	576.329	356.226	320.255	255.882	0.969221	0.999931	0.00683036	0.0116719	0.183352	-0.449492	0.00669105	0.113034	-0.504952	2.79e-07	1.75e-05	-0.961274	6
AT3G54880.1	NA	3	20336687	20338598	-	1911	protein_coding	At3g54880 [Source:UniProtKB/TrEMBL;Acc:Q9SV37]	670.989	1506.09	1598.29	1040.44	1712.22	2160.61	757.374	1574.74	2132.77	2869.59	3107.85	3817.21	0.240605	0.999931	0.200923	0.048792	0.386993	0.33753	1.03e-05	0.000556258	0.768547	2.8e-07	1.75e-05	0.905154	7
AT1G69930.1	GSTU11	1	26337481	26338818	-	1337	protein_coding	Glutathione S-transferase U11 [Source:UniProtKB/Swiss-Prot;Acc:Q9CAS6]	43.7911	66.8961	63.971	19.3448	28.3441	50.6706	34.4236	68.5083	67.7869	147.161	168.601	178.523	0.759514	0.999931	-0.0806558	0.000770084	0.0307028	-0.942701	5.39e-16	1.65e-13	2.19388	2.87e-07	1.79e-05	1.33183	1
AT4G11880.4	AGL14	4	7143115	7147391	+	4276	protein_coding	Agamous-like MADS-box protein AGL14 [Source:UniProtKB/Swiss-Prot;Acc:Q38838]	497.566	436.778	542.771	382.707	377.532	421.04	524.86	451.824	421.863	136.47	208.42	284.557	0.743823	0.999931	-0.0737844	0.139345	0.607455	-0.334959	4.83e-05	0.0021231	-0.962104	3e-07	1.87e-05	-1.22328	2
AT4G32450.1	PCMP-H63	4	15660927	15662879	+	1952	protein_coding	Pentatricopeptide repeat-containing protein At4g32450, mitochondrial [Source:UniProtKB/Swiss-Prot;Acc:Q9SUU7]	184.759	198.833	244.573	184.577	185.069	228.463	259.153	214.919	261.298	143.155	127.641	128.129	0.16193	0.999931	0.235552	0.643329	0.934982	-0.0788356	0.000661779	0.0188499	-0.61584	3.02e-07	1.87e-05	-0.930228	2
AT3G16390.2	NSP3	3	5562400	5564574	+	2174	protein_coding	Nitrile-specifier protein 3 [Source:UniProtKB/Swiss-Prot;Acc:O04318]	279.687	276.91	221.476	190.65	354.895	420.84	234.031	326.176	237.322	673.127	657.752	943.744	0.979924	0.999931	0.00662198	0.39201	0.842506	0.224832	1.24e-05	0.000655211	1.16169	3.07e-07	1.9e-05	1.3799	7
AT1G79410.1	2026-10-05	1	29867854	29869784	-	1930	protein_coding	Organic cation/carnitine transporter 5 [Source:UniProtKB/Swiss-Prot;Acc:Q9SAK7]	329.935	400.705	334.915	240.659	204.47	181.92	363.154	381.727	304.858	213.548	140.227	149.883	0.90121	0.999931	-0.0225406	4.01e-05	0.00331242	-0.760137	0.183648	0.737328	-0.260951	3.12e-07	1.92e-05	-0.998547	6
AT5G64250.2	NA	5	25697354	25699255	-	1901	protein_coding	2-nitropropane dioxygenase-like protein [Source:UniProtKB/TrEMBL;Acc:Q9FMG0]	1335.18	1658.25	1698.21	1099.86	926.667	1407.06	1397.65	1539.11	1465.63	746.181	895.386	1144.06	0.550493	0.999931	-0.0873607	0.00128984	0.0439535	-0.472934	0.00892768	0.139327	-0.396648	3.12e-07	1.92e-05	-0.782221	6
AT1G26420.1	FOX5	1	9141519	9143336	-	1817	protein_coding	Berberine bridge enzyme-like 7 [Source:UniProtKB/Swiss-Prot;Acc:Q9FZC8]	84.1436	187.661	190.609	73.4133	185.101	154.399	76.327	133.668	106.604	20.2852	47.8415	33.8395	0.136116	0.999931	-0.503505	0.548097	0.907974	-0.201929	1.89e-09	2.29e-07	-2.22018	3.26e-07	2e-05	-1.9186	2
AT2G06050.2	OPR3	2	2359115	2362180	-	3065	protein_coding	12-oxophytodienoate reductase 3 [Source:UniProtKB/Swiss-Prot;Acc:Q9FUP0]	154.331	88.2318	137.764	172.248	175.493	132.125	88.0942	131.567	89.4674	406.004	226.266	252.453	0.354756	0.999931	-0.281643	0.23616	0.727091	0.355925	0.00173168	0.0400993	0.949213	3.33e-07	2.04e-05	1.58678	7
AT3G28210.1	SAP12	3	10520443	10521546	+	1103	protein_coding	Zinc finger AN1 domain-containing stress-associated protein 12 [Source:UniProtKB/Swiss-Prot;Acc:Q67YE6]	128.103	96.2767	103.696	132.327	51.8459	31.6594	143.596	97.4272	54.021	19.1516	20.8467	8.44089	0.499375	0.999931	-0.245393	0.0403011	0.355843	-0.754312	9.68e-05	0.00384491	-1.66248	3.35e-07	2.05e-05	-2.1714	2
AT2G31570.1	GPX2	2	13437974	13439923	-	1949	protein_coding	Probable glutathione peroxidase 2 [Source:UniProtKB/Swiss-Prot;Acc:O04922]	3381.18	3619.65	3083.76	2605.03	2261.4	2421.99	3579.87	3215.61	2754.67	2275.92	1410.49	1514.32	0.588641	0.999931	-0.0817608	0.0029095	0.0775403	-0.451269	0.0056718	0.100317	-0.431358	3.56e-07	2.17e-05	-0.800866	6
AT5G41300.1	CRRSP59	5	16514929	16516331	+	1402	protein_coding	Cysteine-rich repeat secretory protein 59 [Source:UniProtKB/Swiss-Prot;Acc:Q9FHD3]	31.3879	38.5218	38.5955	103.88	99.5733	149.952	19.3071	24.6154	20.6717	110.016	52.6392	111.014	0.0559632	0.866921	-0.748427	2.55e-06	0.000348795	1.67645	0.21475	0.777318	-0.434489	3.61e-07	2.19e-05	1.99039	4
AT3G14660.2	CYP72A13	3	4924777	4927607	+	2830	protein_coding	Cytochrome P450 72A13 [Source:UniProtKB/Swiss-Prot;Acc:Q9LUC8]	604.345	645.325	951.591	429.481	582.401	860.308	599.502	727.965	739.905	325.455	469.255	581.702	0.593197	0.999931	-0.0827937	0.0455611	0.376237	-0.311189	0.000203204	0.00702225	-0.600311	3.72e-07	2.26e-05	-0.828706	2
AT5G24290.1	MEB2	5	8263132	8265748	-	2616	protein_coding	Membrane protein of ER body 2 [Source:UniProtKB/Swiss-Prot;Acc:F4KFS7]	503.155	368.241	331.612	464.999	445.314	344.798	505.735	462.994	512.305	1330.22	694.395	849.729	0.100319	0.963811	0.334697	0.62208	0.930154	0.100758	4.01e-10	5.57e-08	1.29485	3.74e-07	2.26e-05	1.06091	1
AT1G58360.1	AAP1	1	21676388	21680519	+	4131	protein_coding	NAT2 [Source:UniProtKB/TrEMBL;Acc:A0A178WEG7]	787.745	540.69	412.043	418.082	235.999	191.432	815.227	422.368	319.772	274.406	158.682	183.72	0.267992	0.999931	-0.191727	1.26e-08	3.16e-06	-1.0032	0.474171	0.93297	-0.134253	3.75e-07	2.26e-05	-0.945731	8
AT1G55330.1	AGP21	1	20648465	20648891	-	426	protein_coding	ATAGP21 [Source:UniProtKB/TrEMBL;Acc:A0A178W6X6]	2227.47	2002.41	1507.66	1263.65	944.805	983.294	1480.68	1487.84	1187.14	952.379	638.884	692.871	0.00146888	0.150975	-0.447238	7.89e-09	2.09e-06	-0.814802	0.00904585	0.140698	-0.383036	3.81e-07	2.29e-05	-0.7506	8
AT5G01550.1	LECRKA4.2	5	214373	216773	-	2400	protein_coding	lectin receptor kinase a4.1 [Source:TAIR;Acc:AT5G01550]	180.573	183.648	201.561	110.169	156.719	161.891	159.315	160.352	122.565	75.1132	51.2867	60.4633	0.120787	0.993787	-0.350049	0.0729629	0.464573	-0.40503	9.07e-07	6.5e-05	-1.22259	3.9e-07	2.34e-05	-1.27758	2
AT2G39510.1	NA	2	16491143	16493343	-	2200	protein_coding	WAT1-related protein At2g39510 [Source:UniProtKB/Swiss-Prot;Acc:O80638]	110.574	236.316	211.584	193.677	180.314	138.49	286.909	219.258	237.382	81.1809	50.3073	21.7462	0.355367	0.999931	0.37808	0.717576	0.953348	-0.148664	0.000100809	0.00395528	-1.68824	4.01e-07	2.4e-05	-2.21499	2
AT5G65170.1	NA	5	26041045	26043267	+	2222	protein_coding	At5g65170 [Source:UniProtKB/TrEMBL;Acc:Q9FJP8]	79.1647	62.9033	74.9029	65.2783	37.9734	42.3188	91.4033	112.255	66.4487	27.4277	21.0104	27.8091	0.289161	0.999931	0.320087	0.0650091	0.442815	-0.576365	0.0156354	0.202208	-0.845763	4.17e-07	2.49e-05	-1.74222	6
AT5G59520.1	ZIP2	5	23991213	23992908	-	1695	protein_coding	Zinc transporter 2 [Source:UniProtKB/Swiss-Prot;Acc:Q9LTH9]	4236.82	3422.57	2968.23	3130.67	1965.5	2251.09	3725.43	2756.72	2406.89	1976.71	1349.44	1487.91	0.0582932	0.876163	-0.25593	0.000229606	0.0124668	-0.499114	0.000768001	0.0212666	-0.47	4.2e-07	2.5e-05	-0.713184	6
AT1G32640.1	MYC2	1	11798119	11801407	-	3288	protein_coding	ZBF1 [Source:UniProtKB/TrEMBL;Acc:A0A178W7C3]	374.196	728.641	775.207	429.604	727.525	933.655	339.51	570.711	1128.81	2454.51	1869.01	1998.63	0.880269	0.999931	0.0440246	0.761436	0.960694	0.0888327	7.05e-07	5.26e-05	1.47826	4.27e-07	2.54e-05	1.52306	7
AT5G13370.1	NA	5	4286740	4289663	+	2923	protein_coding	At5g13370 [Source:UniProtKB/TrEMBL;Acc:Q8GZ29]	145.129	260.75	253.341	76.501	102.604	158.703	147.583	203.122	304.729	84.6621	139.53	191.046	0.819296	0.999931	-0.0408705	1.68e-08	4.04e-06	-1.0584	0.811539	0.98839	0.0470199	4.86e-07	2.88e-05	-0.970513	8
AT2G34930.1	NA	2	14737066	14740146	-	3080	protein_coding	Disease resistance family protein / LRR family protein [Source:UniProtKB/TrEMBL;Acc:O64757]	93.9676	125.834	138.751	133.669	162.313	191.586	128.265	183.833	188.917	398.01	303.01	360.497	0.0164009	0.576362	0.474739	0.0337489	0.326116	0.420395	7.17e-08	6.53e-06	1.0397	4.87e-07	2.88e-05	0.985352	7
AT1G29025.1	NA	1	10124286	10127098	-	2812	protein_coding	Calcium-binding EF-hand family protein [Source:UniProtKB/TrEMBL;Acc:F4HZU9]	526.125	568.153	438.408	550.777	355.503	440.107	641.507	517.447	523.584	1160.35	816.832	1068.81	0.455708	0.999931	0.135719	0.332237	0.806623	-0.177304	1.5e-11	2.65e-09	1.25252	5.01e-07	2.96e-05	0.939498	1
AT1G17190.1	GSTU26	1	5875295	5876620	+	1325	protein_coding	Glutathione S-transferase U26 [Source:UniProtKB/Swiss-Prot;Acc:Q9SHH8]	2071.59	1293.26	1245.31	1515.89	1567.2	2025.55	2018.52	1512.63	1515.64	4247.99	2713.42	3749.77	0.517632	0.999931	0.146123	0.368869	0.830718	0.203179	1.43e-06	9.65e-05	1.1135	5.25e-07	3.09e-05	1.17056	7
AT4G01110.1	NA	4	479963	481160	-	1197	protein_coding	Late embryogenesis abundant hydroxyproline-rich glycoprotein family protein [Source:UniProtKB/TrEMBL;Acc:Q5XV90]	55.355	46.626	43.0132	103.857	104.46	65.4542	76.4005	32.1119	37.9112	143.556	98.5118	115.808	0.985148	0.999931	-0.00566691	0.00109238	0.0395419	0.954969	0.050074	0.405144	0.559971	5.26e-07	3.09e-05	1.52061	5
AT5G62420.1	NA	5	25064793	25066336	+	1543	protein_coding	Aldo/keto reductase family protein [Source:UniProtKB/TrEMBL;Acc:Q9FJK0]	96.6261	43.5939	48.5148	163.992	97.9354	99.2818	59.5941	35.3141	20.6668	138.678	68.5533	72.4148	0.0275799	0.702039	-0.694148	0.000352156	0.0172589	1.04723	0.672094	0.977486	-0.124695	5.43e-07	3.18e-05	1.61668	5
AT3G16430.1	PBP2	3	5581568	5583187	+	1619	protein_coding	PYK10-binding protein 2 [Source:UniProtKB/Swiss-Prot;Acc:O04313]	1452.36	1546.24	1727.52	2242.37	1895.06	1864.66	1868.97	2406.35	2492.96	3495.48	3504.07	3890.97	5.1e-05	0.0135185	0.513026	0.00662651	0.129323	0.344605	1.97e-10	2.91e-08	0.821169	5.44e-07	3.18e-05	0.652748	1
AT1G31950.3	NA	1	11475623	11478548	+	2925	protein_coding	Terpenoid cyclases/Protein prenyltransferases superfamily protein [Source:TAIR;Acc:AT1G31950]	370.225	427.154	559.533	317.24	491.174	591.469	319.473	434.024	607.12	220.579	339.643	303.517	0.826065	0.999931	-0.0348863	0.85943	0.979162	-0.0281193	3.12e-07	2.52e-05	-0.848719	5.47e-07	3.19e-05	-0.841952	2
AT1G12780.1	UGE1	1	4355926	4358894	-	2968	protein_coding	Bifunctional UDP-glucose 4-epimerase and UDP-xylose 4-epimerase 1 [Source:UniProtKB/Swiss-Prot;Acc:Q42605]	549.291	1749.99	3646.39	473.2	1373.76	3041.13	514.928	2032.55	3534.04	651.28	1920.13	2578.51	0.926159	0.999931	-0.0152348	0.00657037	0.128707	-0.449203	0.0131837	0.180383	-0.418932	5.58e-07	3.24e-05	-0.852899	6
AT5G23810.1	AAP7	5	8028238	8030888	+	2650	protein_coding	Probable amino acid permease 7 [Source:UniProtKB/Swiss-Prot;Acc:Q9FF99]	26.399	19.2729	14.3236	40.7837	47.6919	46.5293	20.9695	18.1794	41.2685	130.072	83.0818	147.437	0.39184	0.999931	0.380797	0.00833751	0.150069	1.14044	0.000717453	0.0200462	1.38687	5.85e-07	3.38e-05	2.14652	5
AT2G05520.1	GRP3	2	2025991	2027283	+	1292	protein_coding	Glycine-rich protein 3 [Source:UniProtKB/Swiss-Prot;Acc:Q9SL15]	21.4844	18.2435	14.3392	29.5238	17.0083	35.8879	28.5481	16.0576	0	175.903	112.642	188.152	0.619492	0.999931	-0.37222	0.331615	0.806489	0.710129	0.00022942	0.00778434	2.67503	6.53e-07	3.76e-05	3.75738	7
AT2G22630.1	AGL17	2	9618207	9622163	+	3956	protein_coding	AGL17 [Source:UniProtKB/TrEMBL;Acc:A0A384L577]	72.6647	96.3197	99.2245	86.5918	107.628	135.216	72.1773	107.002	156.114	28.6845	49.352	79.6713	0.301218	0.999931	0.2562	0.364615	0.82797	0.224711	8.41e-07	6.08e-05	-1.31775	6.68e-07	3.84e-05	-1.34924	2
AT3G55310.1	NA	3	20505743	20507025	+	1282	protein_coding	Beta-ketoacyl-ACP reductase-like protein [Source:UniProtKB/TrEMBL;Acc:Q67Z59]	15.7021	3.0404	2.20622	20.3589	7.29038	16.886	8.39715	5.35297	10.3437	76.5997	64.2194	73.561	0.64029	0.999931	0.337822	0.0744238	0.46805	1.23954	0.000100784	0.00395528	2.4909	7e-07	4.02e-05	3.39262	7
AT3G53980.2	NA	3	19987581	19988269	-	688	protein_coding	At3g53980 [Source:UniProtKB/TrEMBL;Acc:Q9M329]	283.461	371.9	443.908	194.443	200.565	260.108	320.253	357.76	297.798	182.439	170.105	223.986	0.364489	0.999931	-0.150279	6.46e-06	0.000751784	-0.761501	0.1278	0.638876	-0.271756	7.04e-07	4.03e-05	-0.882978	8
AT1G16360.2	NA	1	5593270	5595814	-	2544	protein_coding	LEM3 (ligand-effect modulator 3) family protein / CDC50 family protein [Source:TAIR;Acc:AT1G16360]	14.0366	13.181	11.0245	30.5637	22.6567	29.5808	4.19618	16.0495	11.4778	56.1674	49.3635	83.2994	0.50473	0.999931	-0.352121	0.026847	0.28938	1.07321	0.0166139	0.209703	1.0847	7.21e-07	4.12e-05	2.51003	5
AT5G36870.5	CALS4	5	14518316	14533987	+	15671	protein_coding	Callose synthase 4 [Source:UniProtKB/Swiss-Prot;Acc:Q9LTG5]	45.3139	79.1719	84.7654	132.706	138.817	192.747	99.7318	42.7387	26.3159	296.486	224.263	459.956	0.574132	0.999931	-0.276547	0.0176804	0.231936	1.15001	0.029983	0.303501	1.06043	7.27e-07	4.14e-05	2.48699	5
AT4G14780.1	NA	4	8492213	8494663	+	2450	protein_coding	Kinase like protein [Source:UniProtKB/TrEMBL;Acc:O23334]	156.701	122.755	125.584	311.054	143.029	202.042	94.7655	50.2517	45.8356	169.374	136.923	157.157	0.000150803	0.0302658	-1.10887	0.0109124	0.177304	0.708788	0.265028	0.828494	-0.317354	7.47e-07	4.25e-05	1.50031	5
AT4G10960.1	UGE5	4	6715874	6718550	-	2676	protein_coding	UDP-glucose 4-epimerase 5 [Source:UniProtKB/Swiss-Prot;Acc:Q9SN58]	216.303	213.951	238.11	141.627	144.012	148.98	230.773	234.306	192.796	124.261	81.1897	123.155	0.915143	0.999931	-0.0200735	0.00127343	0.0435078	-0.619876	0.043882	0.378366	-0.41601	7.52e-07	4.27e-05	-1.01581	6
AT4G19770.1	NA	4	10753310	10754202	-	892	protein_coding	Glycosyl hydrolase family protein with chitinase insertion domain-containing protein [Source:UniProtKB/TrEMBL;Acc:F4JTY9]	63.7327	46.5842	33.1272	193.141	166.358	140.125	65.5616	54.6529	63.3526	199.189	105.356	114.345	0.158484	0.999931	0.389405	1.71e-12	1.4e-09	1.85439	0.601526	0.964502	-0.1311	7.65e-07	4.33e-05	1.33388	4
AT1G27950.1	LTPG1	1	9740508	9742159	+	1651	protein_coding	Non-specific lipid transfer protein GPI-anchored 1 [Source:UniProtKB/Swiss-Prot;Acc:Q9C7F7]	614.205	483.357	333.2	541.41	314.4	240.551	479.561	357.642	349.527	132.914	197.472	98.851	0.3156	0.999931	-0.230291	0.108208	0.547986	-0.369499	1.04e-05	0.000557684	-1.07264	7.83e-07	4.43e-05	-1.21185	2
AT1G09740.2	NA	1	3154415	3156300	+	1885	protein_coding	Adenine nucleotide alpha hydrolases-like superfamily protein [Source:UniProtKB/TrEMBL;Acc:Q84TF6]	1697.92	2454.3	2419.54	1542.84	1637.6	1996.19	1989.61	2675.86	2469.62	1732.63	1565.7	1752.83	0.30107	0.999931	0.119743	0.00198185	0.0598925	-0.35998	0.335906	0.878459	-0.115162	7.99e-07	4.51e-05	-0.594885	6
AT3G60415.1	NA	3	22334424	22335858	+	1434	protein_coding	At3g60420 [Source:UniProtKB/TrEMBL;Acc:Q9M217]	69.4387	70.933	61.7853	79.3801	125.597	84.4044	68.0286	20.3448	20.6955	2.39483	2.49969	2.41102	0.0445357	0.82458	-0.975923	0.221638	0.713327	0.576768	7.14e-13	1.51e-10	-5.18676	8.13e-07	4.57e-05	-3.63407	3
AT5G01040.1	LAC8	5	13128	16236	-	3108	protein_coding	Laccase-8 [Source:UniProtKB/Swiss-Prot;Acc:Q9LFD2]	943.457	780.171	519.943	1143.3	877.514	532.11	1184.11	910.915	751.648	1752.04	1109.87	1146.11	0.0116133	0.503809	0.368558	0.144081	0.613926	0.21393	1.82e-09	2.21e-07	0.894307	8.21e-07	4.61e-05	0.739679	1
AT1G05010.1	ACO4	1	1431177	1433010	-	1833	protein_coding	1-aminocyclopropane-1-carboxylate oxidase 4 [Source:UniProtKB/Swiss-Prot;Acc:Q06588]	509.194	557.797	597.329	359.795	356.634	360.452	493.317	387.206	372.763	242.395	244.731	165.49	0.0144961	0.547657	-0.413229	0.000254664	0.0134643	-0.620976	0.000137411	0.00515883	-0.686796	8.33e-07	4.67e-05	-0.894543	6
AT1G51340.5	DTX42	1	19031909	19034989	+	3080	protein_coding	Protein DETOXIFICATION [Source:UniProtKB/TrEMBL;Acc:A0A178W9H8]	390.134	209.994	264.4	210.074	194.764	192.505	114.898	93.0237	80.2215	16.701	41.1497	20.5493	1.59e-07	0.000135829	-1.5683	0.0964052	0.522643	-0.486743	1.69e-16	5.66e-14	-2.79617	8.67e-07	4.85e-05	-1.71462	3
AT2G22660.1	GRDP1	2	9627408	9631126	+	3718	protein_coding	Glycine-rich domain-containing protein 1 [Source:UniProtKB/Swiss-Prot;Acc:Q9ZQ47]	189.594	346.033	258.791	348.951	298.805	350.337	373.071	377.298	385.879	117.984	197.76	208.058	0.0256641	0.689305	0.529826	0.166106	0.64692	0.329874	3.29e-05	0.00150391	-1.02753	8.86e-07	4.94e-05	-1.22748	2
AT2G37760.1	AKR4C8	2	15831656	15833921	+	2265	protein_coding	Aldo-keto reductase family 4 member C8 [Source:UniProtKB/Swiss-Prot;Acc:O80944]	237.712	242.371	277.751	137.581	171.471	174.385	255.071	411.844	291.387	101.519	188.486	166.67	0.154922	0.999931	0.32407	0.00349637	0.0859188	-0.679162	0.453276	0.926488	-0.181939	9.02e-07	5.02e-05	-1.18517	6
AT4G37410.1	CYP81F4	4	17590772	17592920	+	2148	protein_coding	Cytochrome P450 81F4 [Source:UniProtKB/Swiss-Prot;Acc:Q9SZU1]	21411.3	11864.5	8115.28	12481	9664.58	6908.99	19230.8	13843.7	10231.2	10519.3	7157.32	5194.84	0.215366	0.999931	0.149334	0.00232314	0.0667835	-0.367889	0.437984	0.921372	-0.0960786	9.24e-07	5.13e-05	-0.613302	6
AT5G01050.1	LAC9	5	18086	20887	-	2801	protein_coding	Laccase [Source:UniProtKB/TrEMBL;Acc:A0A178U9W8]	105.576	64.9253	72.7106	200.894	158.399	159.714	124.125	104.786	57.3018	303.009	154.517	203.074	0.40885	0.999931	0.235517	3.54e-05	0.00299802	1.15401	0.0792709	0.516248	0.484979	9.81e-07	5.43e-05	1.40347	5
AT5G06640.1	NA	5	2039641	2041928	-	2287	protein_coding	Proline-rich extensin-like family protein [Source:UniProtKB/TrEMBL;Acc:Q9FG06]	772.645	202.918	310.617	1081.22	620.468	246.52	670.83	312.166	266.923	1314.04	543.836	685.593	0.935942	0.999931	0.0248485	0.0379607	0.34388	0.640193	0.00265218	0.0560985	0.9447	9.83e-07	5.43e-05	1.56004	5
AT4G25820.1	XTH14	4	13130291	13131860	+	1569	protein_coding	Xyloglucan endotransglucosylase/hydrolase [Source:UniProtKB/TrEMBL;Acc:A0A178UTG4]	724.402	517.002	427.859	1297.48	1096.12	745.532	986.343	647.493	409.99	1852.34	777.882	994.299	0.235657	0.999931	0.266407	1.37e-05	0.00137972	0.973883	0.0628621	0.457356	0.423807	9.96e-07	5.49e-05	1.13128	4
AT5G26690.1	HIPP02	5	9310797	9311572	+	775	protein_coding	Heavy metal-associated isoprenylated plant protein 2 [Source:UniProtKB/Swiss-Prot;Acc:Q8GWS3]	60.5971	75.8401	100.667	71.987	122.116	100.826	31.1578	23.6168	23.1321	2.41132	3.28599	8.39702	2.74e-05	0.00811994	-1.55391	0.378881	0.836578	0.302508	7.53e-18	2.8e-15	-4.54236	1.02e-06	5.62e-05	-2.68593	3
AT3G59210.1	NA	3	21889476	21891944	+	2468	protein_coding	F-box/LRR-repeat protein At3g59210 [Source:UniProtKB/Swiss-Prot;Acc:Q8GW80]	210.268	189.73	211.482	265.208	273.873	251.814	263.298	245.881	192.455	116.854	138.699	85.852	0.277973	0.999931	0.198856	0.0344035	0.329446	0.385592	3.15e-09	3.63e-07	-1.15461	1.06e-06	5.8e-05	-0.967876	2
AT1G13670.1	NA	1	4688018	4689265	+	1247	protein_coding	At1g13670 [Source:UniProtKB/TrEMBL;Acc:Q9LMY0]	215.531	151.065	171.997	226.144	197.469	210.203	177.933	138.038	141.205	349.034	240.011	217.268	0.218006	0.999931	-0.228073	0.137402	0.603964	0.269423	0.0198171	0.234215	0.426459	1.09e-06	5.95e-05	0.923954	5
AT4G27870.1	NA	4	13878701	13882905	+	4204	protein_coding	Vacuolar iron transporter (VIT) family protein [Source:TAIR;Acc:AT4G27870]	771.609	950.802	802.832	735.616	1167.84	1385.38	811.564	1084.9	1060.4	1941.56	1713.02	2013.92	0.214351	0.999931	0.205588	0.0552784	0.410525	0.317357	2.07e-05	0.00101885	0.716262	1.15e-06	6.29e-05	0.828031	7
AT5G07010.1	SOT15	5	2174668	2176446	-	1778	protein_coding	Sulfotransferase [Source:UniProtKB/TrEMBL;Acc:A0A178UG65]	108.897	362.126	421.996	216.152	447.823	555.175	164.401	370.005	478.032	491.655	900.45	1259.24	0.265703	0.999931	0.210453	0.0199043	0.246848	0.438382	0.000188637	0.00661821	0.70017	1.15e-06	6.29e-05	0.9281	7
AT5G38100.1	NA	5	15199489	15201197	-	1708	protein_coding	Probable S-adenosylmethionine-dependent methyltransferase At5g38100 [Source:UniProtKB/Swiss-Prot;Acc:Q9LS10]	30.5425	30.4216	7.71582	31.5898	11.325	16.9081	42.7942	46.0012	22.9473	193.516	119.75	101.439	0.0913481	0.9577	0.771183	0.762586	0.96098	-0.143303	2.08e-11	3.58e-09	3.08455	1.16e-06	6.29e-05	2.17006	1
AT1G65730.1	YSL7	1	24442388	24446291	+	3903	protein_coding	Probable metal-nicotianamine transporter YSL7 [Source:UniProtKB/Swiss-Prot;Acc:Q9SHY2]	115.429	129.876	103.531	188.724	126.822	176.715	103.132	103.691	121.411	224.128	211.91	268.473	0.674376	0.999931	-0.0931397	0.0242648	0.275178	0.488318	0.0188311	0.226893	0.506785	1.18e-06	6.4e-05	1.08824	5
AT4G15290.1	CSLB5	4	8721482	8726733	-	5251	protein_coding	Glycosyltransferase (Fragment) [Source:UniProtKB/TrEMBL;Acc:W8Q2Z8]	279.484	342.965	272.03	501.936	473.321	660.351	207.932	210.579	214.166	911.905	354.112	574.484	0.106368	0.96941	-0.499123	0.00431031	0.0982611	0.873921	0.578326	0.960956	0.173279	1.2e-06	6.48e-05	1.54632	5
AT1G68690.1	PERK9	1	25788305	25792324	+	4019	protein_coding	Proline-rich receptor-like protein kinase PERK9 [Source:UniProtKB/Swiss-Prot;Acc:Q9SX31]	413.751	445.51	349.059	379.61	363.351	358.861	425.85	363.37	365.193	264.507	222.275	233.501	0.602019	0.999931	-0.0627295	0.314802	0.795235	-0.121077	8.41e-06	0.000461812	-0.574684	1.24e-06	6.72e-05	-0.633031	2
AT4G21910.2	NA	4	11625309	11631255	-	5946	protein_coding	MATE efflux family protein [Source:TAIR;Acc:AT4G21910]	415.338	387.694	274.155	516.421	319.692	297.513	476.94	447.757	373.127	1163.78	570.3	736.93	0.182638	0.999931	0.291679	0.683769	0.946214	0.0894433	6.78e-09	7.38e-07	1.29046	1.25e-06	6.76e-05	1.08823	7
AT3G09925.1	NA	3	3051609	3052850	-	1241	protein_coding	Pollen Ole e 1 allergen and extensin family protein [Source:UniProtKB/TrEMBL;Acc:F4J2H2]	423.651	414.255	405.172	537.892	514.32	533.286	483.212	410.362	363.827	1169.33	578.824	773.024	0.952936	0.999931	0.0127406	0.0850996	0.494138	0.370499	0.00102464	0.0266014	0.717748	1.26e-06	6.77e-05	1.07551	7
AT5G10770.1	NA	5	3403021	3405571	-	2550	protein_coding	Aspartyl protease family protein At5g10770 [Source:UniProtKB/Swiss-Prot;Acc:Q8S9J6]	994.711	1020.55	920.991	838.261	780.665	506.651	1059.24	646.886	581.027	382.927	362.798	342.089	0.0217958	0.643939	-0.395839	0.00705824	0.135149	-0.465597	6.59e-06	0.000375137	-0.814807	1.26e-06	6.8e-05	-0.884564	2
AT4G24160.1	NA	4	12539656	12542489	+	2833	protein_coding	1-acylglycerol-3-phosphate O-acyltransferase [Source:UniProtKB/Swiss-Prot;Acc:O22975]	1613.71	1582.37	1286.95	1205.11	905.383	881.9	1718.7	1367.77	1328.7	1008.43	551.28	709.352	0.902517	0.999931	-0.0203594	0.00071147	0.0289578	-0.56546	0.0871585	0.541346	-0.295298	1.32e-06	7.06e-05	-0.840398	6
AT1G72970.1	HTH	1	27452748	27455964	+	3216	protein_coding	HTH [Source:UniProtKB/TrEMBL;Acc:A0A178WG21]	183.076	154.211	157.521	198.887	173.717	145.993	197.067	178.543	162.695	106.141	100.835	90.6774	0.361035	0.999931	0.127725	0.540454	0.905284	0.0856639	3.66e-06	0.000228108	-0.71567	1.32e-06	7.06e-05	-0.757731	2
AT3G44540.1	FAR4	3	16123426	16128030	+	4604	protein_coding	Probable fatty acyl-CoA reductase 4 [Source:UniProtKB/Swiss-Prot;Acc:Q9LXN3]	898.746	855.33	674.074	800.763	551.75	551.274	961.761	692.72	611.685	534.141	323.691	311.989	0.478619	0.999931	-0.108142	0.0329578	0.323048	-0.326741	0.000447863	0.01368	-0.563061	1.32e-06	7.06e-05	-0.78166	2
AT4G09110.1	ATL35	4	5812335	5813642	+	1307	protein_coding	Putative RING-H2 finger protein ATL35 [Source:UniProtKB/Swiss-Prot;Acc:Q9M0R6]	59.4473	189.607	183.003	121.239	140.791	154.247	92.3143	186.171	243.32	56.1648	63.5933	51.913	0.415378	0.999931	0.277779	0.973953	0.997439	0.011186	3.49e-05	0.00158794	-1.49825	1.35e-06	7.19e-05	-1.76484	2
AT3G16450.3	JAL33	3	5588459	5590055	+	1596	protein_coding	Jacalin-related lectin 33 [Source:UniProtKB/Swiss-Prot;Acc:O04311]	336.152	490.667	425.628	248.517	430.631	522.77	416.339	839.017	897.957	1404.89	1399.12	1800.55	0.000147423	0.0298067	0.706653	0.380591	0.836915	-0.165314	4.05e-21	2.21e-18	1.78804	1.4e-06	7.43e-05	0.916073	1
AT5G43360.1	PHT1-3	5	17409524	17411214	+	1690	protein_coding	Probable inorganic phosphate transporter 1-3 [Source:UniProtKB/Swiss-Prot;Acc:O48639]	7.427	12.1705	5.51019	17.3282	8.08633	5.28559	13.4231	13.9046	10.3217	69.2484	48.6217	66.4427	0.283203	0.999931	0.594331	0.635575	0.931947	0.267839	5.93e-08	5.52e-06	2.79841	1.41e-06	7.46e-05	2.47192	7
AT5G02790.1	GSTL3	5	632796	635240	+	2444	protein_coding	Glutathione S-transferase L3 [Source:UniProtKB/Swiss-Prot;Acc:Q9LZ06]	322.962	283.846	355.076	243.407	197.525	182.69	299.678	311.436	267.579	185.349	151.239	136.356	0.417732	0.999931	-0.12935	0.000132351	0.00844667	-0.620658	0.046867	0.391476	-0.345921	1.41e-06	7.46e-05	-0.837229	6
AT1G75270.1	DHAR2	1	28250075	28251469	-	1394	protein_coding	Glutathione S-transferase DHAR2 [Source:UniProtKB/Swiss-Prot;Acc:Q9FRL8]	1887.41	1033.77	747.87	1022.09	560.498	516.124	2085.75	946.357	819.356	654.603	506.386	452.261	0.624739	0.999931	0.078046	1.77e-05	0.00168085	-0.691281	0.816599	0.988639	-0.0388308	1.42e-06	7.52e-05	-0.808158	8
AT1G75210.3	NA	1	28223837	28229082	+	5245	protein_coding	Cytosolic IMP-GMP specific 5-nucleotidase, putative [Source:UniProtKB/TrEMBL;Acc:Q8RWN4]	46.9958	73.0553	34.1429	56.1075	52.5054	114.283	82.17	66.2762	81.3218	17.8824	4.20467	14.5122	0.258809	0.999931	0.571241	0.336495	0.810829	0.487109	2.41e-06	0.000154516	-2.66459	1.44e-06	7.6e-05	-2.74872	2
AT3G51600.1	LTP5	3	19138338	19139423	-	1085	protein_coding	Non-specific lipid-transfer protein 5 [Source:UniProtKB/Swiss-Prot;Acc:Q9XFS7]	280.241	316.155	321.067	321.585	205.823	156.144	246.922	236.646	233.407	51.4907	80.8172	106.082	0.234283	0.999931	-0.356494	0.149927	0.624271	-0.432213	3.67e-06	0.000228108	-1.47589	1.44e-06	7.6e-05	-1.55161	2
AT4G01390.1	NA	4	570200	571595	-	1395	protein_coding	TRAF-like family protein [Source:UniProtKB/TrEMBL;Acc:F4JI18]	568.86	263.437	219.59	233.006	106.177	58.0139	262.072	42.8372	43.7043	27.5501	10.8238	8.43636	4.01e-08	4.05e-05	-1.88833	3.96e-05	0.00330237	-1.39882	1.3e-09	1.61e-07	-2.51206	1.46e-06	7.69e-05	-2.02255	3
AT3G62680.1	PRP3	3	23182722	23184042	+	1320	protein_coding	Proline-rich protein 3 [Source:UniProtKB/Swiss-Prot;Acc:Q9LZJ7]	1394.05	891.145	518.223	1299.72	1164.69	866.085	1363.1	843.252	649.848	2442.37	1116.95	1578.66	0.759719	0.999931	0.072206	0.093381	0.516365	0.396042	0.000451285	0.0137694	0.845283	1.62e-06	8.42e-05	1.16912	7
AT3G50290.1	NA	3	18639672	18641256	+	1584	protein_coding	HXXXD-type acyl-transferase family protein [Source:UniProtKB/TrEMBL;Acc:F4J0K7]	4.95118	17.2418	22.0403	12.232	18.5979	16.9145	5.03355	21.3913	16.0553	52.5306	89.7083	112.353	0.9323	0.999931	-0.0420844	0.710355	0.950736	0.180123	6.5e-06	0.00037131	2.00939	1.64e-06	8.54e-05	2.23159	7
AT4G10040.1	CYTC-2	4	6276948	6278622	+	1674	protein_coding	CYTC-2 [Source:UniProtKB/TrEMBL;Acc:A0A178UZN3]	617.417	559.032	367.694	412.741	326.194	161.21	490.849	460.777	337.46	209.962	181.725	143.245	0.251868	0.999931	-0.232942	0.00015222	0.0094402	-0.777197	0.0223415	0.252686	-0.495684	1.71e-06	8.89e-05	-1.03994	6
AT5G41280.1	CRRSP57	5	16509507	16511078	+	1571	protein_coding	Cysteine-rich repeat secretory protein 57 [Source:UniProtKB/Swiss-Prot;Acc:Q9FHD5]	77.6273	37.512	57.3337	199.651	165.104	180.619	64.6282	42.8035	26.4056	158.988	97.8314	88.1101	0.251774	0.999931	-0.372293	1.18e-08	3e-06	1.74133	0.0740521	0.497917	-0.541888	1.74e-06	8.99e-05	1.57174	4
AT1G73500.1	MKK9	1	27639091	27640643	-	1552	protein_coding	Mitogen-activated protein kinase kinase 9 [Source:UniProtKB/Swiss-Prot;Acc:Q9FX43]	132.864	178.499	257.881	187.549	263.621	286.472	166.113	154.022	227.085	399.984	406.547	388.982	0.869714	0.999931	-0.0335924	0.0747405	0.468848	0.360902	0.00327573	0.0660768	0.595977	1.87e-06	9.67e-05	0.990471	5
AT3G62040.1	NA	3	22975328	22976603	-	1275	protein_coding	Haloacid dehalogenase-like hydrolase (HAD) superfamily protein [Source:UniProtKB/TrEMBL;Acc:F4IX29]	2672.56	2317.13	2970.72	2252.54	2055.69	2008.13	2388.19	2209.46	2505.28	1338.18	1514.85	865.233	0.370226	0.999931	-0.163281	0.0711591	0.460366	-0.329407	9.21e-05	0.00369195	-0.734517	2.04e-06	0.000105038	-0.900643	2
AT1G26820.1	RNS3	1	9292446	9293862	-	1416	protein_coding	Ribonuclease 3 [Source:UniProtKB/Swiss-Prot;Acc:P42815]	454.371	394.309	380.482	345.197	280.154	313.574	406.33	394.957	405.489	284.683	253.862	208.715	0.864415	0.999931	-0.0210317	0.00252178	0.0701356	-0.377317	0.0381973	0.348952	-0.275737	2.05e-06	0.000105218	-0.632023	6
AT2G30140.1	UGT87A2	2	12871984	12873866	+	1882	protein_coding	UDP-glycosyltransferase 87A2 [Source:UniProtKB/Swiss-Prot;Acc:O64733]	555.222	522.388	392.254	293.634	280.504	292.913	567.864	566.78	373.726	236.291	260.126	265.859	0.819932	0.999931	0.0411295	5.55e-05	0.00428452	-0.739375	0.502923	0.945399	-0.128538	2.05e-06	0.000105218	-0.909043	8
AT5G41670.4	PGD3	5	16665254	16667390	-	2136	protein_coding	6-phosphogluconate dehydrogenase, decarboxylating [Source:UniProtKB/TrEMBL;Acc:A0A178UQL8]	4934.92	2022.98	1664.46	1589.02	1288.77	813.52	4501.59	1903.06	1600.65	1053.1	977.18	796.73	0.721215	0.999931	-0.070689	2.38e-07	4.21e-05	-1.02863	0.917677	0.996252	-0.0212105	2.09e-06	0.000106824	-0.97915	8
AT5G02170.1	AVT1E	5	427642	430695	+	3053	protein_coding	Amino acid transporter AVT1E [Source:UniProtKB/Swiss-Prot;Acc:Q8LPF4]	153.407	183.622	93.6388	150.934	182.631	155.493	203.792	273.716	289.923	865.997	554.357	548.82	0.00333808	0.247589	0.844475	0.495267	0.890705	0.198129	3.04e-12	5.79e-10	2.03119	2.1e-06	0.000107105	1.38485	1
AT5G40210.1	NA	5	16073534	16076221	-	2687	protein_coding	WAT1-related protein At5g40210 [Source:UniProtKB/Swiss-Prot;Acc:Q945L4]	6.60467	1.01398	2.20472	9.17009	10.5177	3.16979	5.03504	5.34944	9.18072	60.9357	42.6877	48.2964	0.173683	0.999931	1.04597	0.0939326	0.516582	1.2709	4.68e-06	0.000281433	2.92338	2.12e-06	0.000107812	3.14831	7
AT3G03280.1	NA	3	765420	766387	+	967	protein_coding	At3g03280 [Source:UniProtKB/TrEMBL;Acc:Q9M9P6]	30.5887	57.7574	36.4112	68.1804	87.5216	77.0119	59.6332	25.7001	26.4475	167.659	108.289	141.031	0.672887	0.999931	-0.175709	0.0229753	0.267235	0.918578	0.0263348	0.279755	0.888655	2.15e-06	0.000108863	1.98294	5
AT1G52710.1	NA	1	19638331	19640223	-	1892	protein_coding	Putative cytochrome c oxidase subunit 5b-like [Source:UniProtKB/Swiss-Prot;Acc:Q9SSS5]	78.7562	93.0911	154.751	153.284	153.657	245.052	81.6131	89.0327	139.688	204.522	232.668	400.065	0.778711	0.999931	-0.0688438	0.0024778	0.0694287	0.722809	0.115593	0.613584	0.372175	2.22e-06	0.000112235	1.16383	5
AT4G11170.1	NA	4	6811103	6817339	+	6236	protein_coding	Putative disease resistance protein At4g11170 [Source:UniProtKB/Swiss-Prot;Acc:O82500]	220.877	247.624	288.488	400.036	524.811	574.843	151.725	109.008	98.4467	55.9949	41.2624	24.1983	0.000209128	0.0399172	-1.07663	0.000440713	0.0205395	0.994336	2.6e-30	3.62e-27	-3.61476	2.22e-06	0.000112235	-1.5438	3
AT2G13810.1	ALD1	2	5768417	5772266	+	3849	protein_coding	EDTS5 [Source:UniProtKB/TrEMBL;Acc:A0A178VQ02]	1783.29	622.726	714.117	1815.4	1123.18	774.875	682.056	79.1489	35.5522	14.3271	8.38329	0	0.000190599	0.0376985	-2.69218	0.46969	0.880495	0.519816	2.48e-18	9.59e-16	-7.10506	2.24e-06	0.00011277	-3.89306	3
AT5G26300.1	NA	5	9229326	9231180	+	1854	protein_coding	TRAF-like family protein [Source:UniProtKB/TrEMBL;Acc:F4JZS5]	131.321	118.612	135.627	281.112	171.603	198.549	150.251	95.245	86.12	347.928	173.016	253.432	0.391181	0.999931	-0.243912	0.00643183	0.127188	0.759788	0.186233	0.742377	0.371798	2.24e-06	0.00011284	1.3755	5
AT4G26010.1	NA	4	13200593	13201941	+	1348	protein_coding	Peroxidase superfamily protein [Source:TAIR;Acc:AT4G26010]	1139.6	1026.02	776.194	2303.19	2193.21	2044.98	1217.84	1116.08	800.169	3339.76	1332.16	1897.46	0.686231	0.999931	0.0994596	9.12e-07	0.000143769	1.20679	0.7057	0.980689	0.0947486	2.26e-06	0.000113253	1.20208	4
AT4G35080.3	NA	4	16698334	16700321	+	1987	protein_coding	High-affinity nickel-transport family protein [Source:UniProtKB/TrEMBL;Acc:F4JM82]	44.5648	66.9356	77.1459	58.0972	56.6085	142.701	56.2113	123.007	103.227	28.6575	13.4099	43.4865	0.164424	0.999931	0.545657	0.41961	0.857804	0.318253	2.27e-05	0.00110567	-1.79583	2.26e-06	0.000113253	-2.02323	2
AT2G46660.1	CYP78A6	2	19153328	19155579	-	2251	protein_coding	Cytochrome P450 78A6 [Source:UniProtKB/Swiss-Prot;Acc:Q9ZNR0]	55.259	24.3478	29.7439	41.813	14.5457	20.0979	86.3804	60.9444	53.8586	20.2779	10.0795	10.8798	0.0116027	0.503809	0.933715	0.218903	0.710959	-0.482744	0.174563	0.722705	-0.604866	2.29e-06	0.000114512	-2.02132	6
AT4G33420.2	NA	4	16084713	16086296	+	1583	protein_coding	Peroxidase superfamily protein [Source:TAIR;Acc:AT4G33420]	1152.61	1708.5	1384.64	668.349	1259.82	908.591	1040.63	1299.98	1523.03	678.746	700.388	619.342	0.477385	0.999931	-0.149468	0.00402403	0.0940295	-0.607162	0.00790711	0.127396	-0.577907	2.36e-06	0.000117663	-1.0356	6
AT4G38400.1	EXLA2	4	17978422	17979740	-	1318	protein_coding	Expansin-like A2 [Source:UniProtKB/Swiss-Prot;Acc:Q9SVE5]	148.702	80.0787	77.1986	72.2987	39.6745	42.2328	162.867	74.9236	63.1772	39.4721	28.3936	12.0646	0.873491	0.999931	-0.0438411	0.00157723	0.0510938	-0.903441	0.0458029	0.386646	-0.656168	2.37e-06	0.000118221	-1.51577	6
AT4G30470.1	NA	4	14894073	14896844	+	2771	protein_coding	Cinnamoyl-CoA reductase-like protein [Source:UniProtKB/TrEMBL;Acc:Q9M0B3]	392.895	360.002	285.471	231.334	181.183	149.015	281.086	209.67	199.62	161.244	103.866	86.9555	0.000116366	0.0254097	-0.584366	2.03e-08	4.74e-06	-0.860858	0.00191254	0.0431398	-0.530907	2.42e-06	0.000120529	-0.807399	8
AT1G21528.1	NA	1	7542615	7543077	-	462	protein_coding	Putative uncharacterized protein [Source:UniProtKB/TrEMBL;Acc:Q1G3U3]	0	2.01595	2.22003	0	6.55725	5.21686	1.69033	7.53984	22.1663	60.8411	126.452	150.145	0.00397659	0.280468	2.77247	0.165695	0.64601	1.40306	2.84e-10	4.12e-08	4.39137	2.46e-06	0.00012199	3.02197	1
AT2G43920.1	HOL2	2	18189004	18191348	-	2344	protein_coding	HOL2 [Source:UniProtKB/TrEMBL;Acc:A0A178VP97]	27.2648	9.12241	18.7495	42.7642	25.1033	136.185	29.3851	0	33.3167	550.313	1077.73	2279.92	0.906212	0.999931	0.138484	0.155187	0.633729	1.66009	0.000453648	0.0138263	4.14114	2.46e-06	0.00012199	5.66274	7
AT4G36195.1	NA	4	17127022	17130023	+	3001	protein_coding	Prolyl carboxypeptidase like protein [Source:UniProtKB/TrEMBL;Acc:Q94CC6]	282.108	139.99	133.31	268.18	211.756	192.486	152.647	86.6131	68.7698	207.6	185.538	241.732	0.0025534	0.209925	-0.828152	0.1595	0.637218	0.37578	0.62306	0.968341	0.134121	2.47e-06	0.000122093	1.33805	5
AT3G23190.1	NA	3	8279271	8280912	+	1641	protein_coding	At3g23190 [Source:UniProtKB/TrEMBL;Acc:Q9LTC9]	552.789	688.2	635.322	1225.79	1127.36	1192.8	615.448	632.654	517.06	1282.69	814.471	1037.3	0.611977	0.999931	-0.0885098	9.94e-08	1.97e-05	0.921399	0.352159	0.888032	-0.163742	2.48e-06	0.000122633	0.846167	4
AT4G02100.1	NA	4	929869	932397	+	2528	protein_coding	At4g02100 [Source:UniProtKB/TrEMBL;Acc:Q84VX5]	470.001	484.984	417.45	434.542	391.005	336.467	635.596	469.306	494.868	391.087	301.8	262.4	0.0848458	0.943367	0.219791	0.085165	0.494138	-0.222572	0.149436	0.681589	-0.195583	2.55e-06	0.000125525	-0.637946	6
AT1G37130.1	NIA2	1	14158452	14161938	+	3486	protein_coding	Nitrate reductase [NADH] 2 [Source:UniProtKB/Swiss-Prot;Acc:P11035]	8070.98	3869.46	4706.38	5416.36	2635.64	2251.5	8357.96	3624.18	3302.98	2333.08	1787.18	1686.44	0.376281	0.999931	-0.173065	0.00058439	0.0251134	-0.674155	0.0240075	0.263801	-0.454514	2.55e-06	0.000125525	-0.955605	6
AT3G22550.1	FLZ8	3	7991403	7993588	-	2185	protein_coding	FCS-Like Zinc finger 8 [Source:UniProtKB/Swiss-Prot;Acc:Q8L471]	173.229	63.9076	59.4945	136.636	61.4274	32.7852	177.811	73.7827	40.1172	38.1809	20.1471	8.46036	0.888871	0.999931	-0.0354336	0.25762	0.749134	-0.290767	0.00011173	0.0043109	-1.20329	2.58e-06	0.000126735	-1.45863	2
AT4G38970.1	FBA2	4	18163496	18166008	-	2512	protein_coding	Fructose-bisphosphate aldolase [Source:UniProtKB/TrEMBL;Acc:A0A178UW98]	75.8991	106.507	116.794	28.548	53.3519	26.4363	43.6172	88.7595	58.4659	130.078	485.02	444.713	0.148363	0.999931	-0.66199	0.00176366	0.0555435	-1.45993	1.81e-10	2.71e-08	3.00463	2.59e-06	0.000126861	2.20669	7
AT5G43330.1	MDH2	5	17390381	17392741	+	2360	protein_coding	Malate dehydrogenase 2, cytoplasmic [Source:UniProtKB/Swiss-Prot;Acc:P57106]	345.007	274.825	244.683	229.305	166.615	102.519	397.705	331.611	267.29	203.033	142.419	152.18	0.171287	0.999931	0.21576	1.73e-06	0.000255439	-0.784675	0.250071	0.815049	0.200784	2.61e-06	0.000127613	-0.79965	8
AT1G13530.1	NA	1	4633590	4635129	-	1539	protein_coding	Protein of unknown function (DUF1262) [Source:TAIR;Acc:AT1G13530]	161.829	250.443	253.558	194.594	262.971	296.874	117.491	131.604	121.66	230.634	220.066	272.845	8.77e-07	0.000570057	-0.822243	0.321644	0.800213	0.157096	0.307457	0.857455	-0.1656	2.63e-06	0.000128396	0.813739	5
AT5G47740.1	NA	5	19338511	19339775	+	1264	protein_coding	Adenine nucleotide alpha hydrolases-like superfamily protein [Source:UniProtKB/TrEMBL;Acc:F4JYN2]	151.26	175.315	109.219	229.004	280.328	227.92	185.596	167.03	104.61	379.51	270.904	355.676	0.794102	0.999931	0.0671743	0.00195444	0.0594072	0.786499	0.0456164	0.385481	0.509949	2.7e-06	0.000131085	1.22927	5
AT5G44130.1	FLA13	5	17760865	17762089	+	1224	protein_coding	Fasciclin-like arabinogalactan protein 13 [Source:UniProtKB/Swiss-Prot;Acc:Q9FFH6]	29.7305	31.4285	24.2571	119.176	42.8963	67.5978	16.7869	25.6826	11.4812	132.696	46.8204	108.625	0.223508	0.999931	-0.65513	0.00552584	0.11526	1.41541	0.344926	0.88489	0.478279	2.71e-06	0.000131341	2.54882	5
AT3G17420.1	GPK1	3	5959174	5962289	-	3115	protein_coding	Probable receptor-like protein kinase At3g17420 [Source:UniProtKB/Swiss-Prot;Acc:Q9LRP3]	435.461	305.366	319.466	483.412	370.902	501.407	402.542	289.748	339.18	820.619	509.907	651.602	0.889503	0.999931	-0.0295737	0.0664641	0.446696	0.388714	0.00472511	0.0875695	0.607323	2.73e-06	0.000132201	1.02561	5
AT5G60530.1	NA	5	24333907	24335858	-	1951	protein_coding	At5g60530/muf9_180 [Source:UniProtKB/TrEMBL;Acc:Q9FKJ4]	966.866	791.202	687.532	1605.86	1036.29	1106.13	852.2	756.048	796.714	1708.85	1011.24	1216.95	0.997613	0.999931	-0.000510942	0.000173284	0.0103674	0.638418	0.281621	0.840299	0.18655	2.76e-06	0.000133141	0.825479	5
AT1G60750.1	NA	1	22362293	22363854	-	1561	protein_coding	Probable aldo-keto reductase 6 [Source:UniProtKB/Swiss-Prot;Acc:F4HPY8]	1594.52	2590.14	2164.61	1525.6	2841.56	2325.48	1247.15	1892	2016.5	745.922	1177.57	1203.19	0.0825571	0.940434	-0.326643	0.882379	0.984123	0.0278397	5.05e-11	8.17e-09	-1.27282	2.78e-06	0.000133854	-0.918336	3
AT1G34540.1	CYP94D1	1	12637054	12638692	+	1638	protein_coding	CYP94D1 [Source:UniProtKB/TrEMBL;Acc:A0A178WEM5]	39.6062	16.2282	13.2235	46.893	29.9154	12.687	41.9441	23.5292	13.76	76.3976	51.157	51.9532	0.501442	0.999931	0.251884	0.205807	0.697451	0.467614	2.52e-05	0.0012005	1.49154	2.92e-06	0.000139776	1.70727	7
AT4G18440.1	NA	4	10186073	10188981	-	2908	protein_coding	Adenylosuccinate lyase [Source:UniProtKB/TrEMBL;Acc:Q8RY94]	369.479	294.208	212.609	426.303	376.555	187.236	388.283	331.444	252.09	557.012	641.811	429.167	0.393304	0.999931	0.175641	0.330483	0.805915	0.200239	3.94e-06	0.000243423	0.961268	2.92e-06	0.000139776	0.985866	7
AT5G51500.1	PME60	5	20917795	20919964	-	2169	protein_coding	Probable pectinesterase/pectinesterase inhibitor 60 [Source:UniProtKB/Swiss-Prot;Acc:Q9FHN4]	235.09	175.494	161.955	124.403	101.837	71.9179	245.745	192.474	245.279	122.89	111.658	96.6927	0.121409	0.993787	0.279094	1.45e-06	0.000217356	-0.917249	0.164985	0.706258	0.281985	2.94e-06	0.0001406	-0.914358	8
AT3G59340.1	NA	3	21928692	21931570	-	2878	protein_coding	Solute carrier family 35 protein (DUF914) [Source:UniProtKB/TrEMBL;Acc:A0A1I9LLD6]	247.645	89.236	48.4999	246.601	95.4549	56.0071	294.528	167.959	90.6437	441.993	184.221	172.685	0.00391527	0.276858	0.701449	0.431794	0.863899	0.194345	2.36e-11	4.02e-09	1.6497	2.96e-06	0.00014149	1.14259	1
AT4G11880.2	AGL14	4	7142922	7147391	+	4469	protein_coding	Agamous-like MADS-box protein AGL14 [Source:UniProtKB/Swiss-Prot;Acc:Q38838]	70.1524	45.6366	74.9446	54.0173	31.5413	23.2534	83.0616	95.2006	52.7648	8.35927	20.9487	4.83149	0.577382	0.999931	0.264619	0.0820176	0.488032	-0.844979	0.00920287	0.142313	-1.42685	2.98e-06	0.000141971	-2.53645	6
AT1G02080.3	NA	1	373501	386847	+	13346	protein_coding	Transcription regulator [Source:UniProtKB/TrEMBL;Acc:F4HVV6]	617.013	576.571	650.546	514.551	795.654	533.837	305.875	369.659	398.095	797.6	834.202	583.509	0.000254131	0.0460394	-0.784463	0.993241	0.999832	-0.001802	0.243379	0.809335	0.253837	3e-06	0.000142848	1.0365	5
AT4G19370.1	NA	4	10566068	10567838	-	1770	protein_coding	Chitin synthase, putative (DUF1218) [Source:UniProtKB/TrEMBL;Acc:O65708]	151.992	376.084	491.834	229.135	416.131	540.637	93.181	281.482	372.12	107.634	150.369	182.196	0.0177381	0.591162	-0.507584	0.360322	0.825289	0.193298	2.5e-15	7.19e-13	-1.77048	3.01e-06	0.000142848	-1.0696	3
AT1G33840.1	NA	1	12283725	12285371	-	1646	protein_coding	Protein of unknown function (DUF567) [Source:TAIR;Acc:AT1G33840]	50.4144	15.2016	20.9597	156.757	95.5904	96.0341	41.987	23.5538	3.44813	98.1511	75.8831	88.0269	0.499428	0.999931	-0.358898	1.28e-05	0.00129908	2.19771	0.898671	0.996252	-0.0632403	3.15e-06	0.000149411	2.49337	4
AT5G54800.1	GPT1	5	22261134	22263936	+	2802	protein_coding	GPT1 [Source:UniProtKB/TrEMBL;Acc:A0A178UL59]	1933.66	2065.28	1474.19	1617.13	1201.14	839.676	2163.16	1922.69	1664.41	1276.78	1012.21	912.455	0.588141	0.999931	0.0765767	3.84e-05	0.00320675	-0.585847	0.866045	0.994132	-0.0247728	3.23e-06	0.000152642	-0.687196	8
AT4G36430.1	PER49	4	17204385	17206033	-	1648	protein_coding	Peroxidase 49 [Source:UniProtKB/Swiss-Prot;Acc:O23237]	817.269	966.362	867.516	788.679	779.863	443.806	945.706	977.833	769.952	458.755	442.892	257.2	0.950872	0.999931	0.0140498	0.0726652	0.464105	-0.410799	0.00376234	0.0737043	-0.686323	3.24e-06	0.000152884	-1.11117	6
AT1G12040.1	LRX1	1	4069992	4072681	+	2689	protein_coding	Leucine-rich repeat extensin-like protein 1 [Source:UniProtKB/Swiss-Prot;Acc:O65375]	959.611	583.456	384.358	1078.38	859.373	627.569	817.457	544.072	375.63	1551.94	622.506	972.431	0.664699	0.999931	-0.107329	0.0293098	0.304252	0.538223	0.0312295	0.310922	0.542874	3.33e-06	0.000156919	1.18843	5
AT3G53820.1	NA	3	19938564	19939231	+	667	protein_coding	C2H2 and C2HC zinc fingers superfamily protein [Source:UniProtKB/TrEMBL;Acc:Q9M344]	4.14592	21.2467	1.10552	35.5233	59.3623	100.942	0.841485	3.21839	15.0123	127.569	93.993	138.126	0.35877	0.999931	-0.844177	0.0017074	0.0540922	2.65773	0.396583	0.906741	0.699795	3.38e-06	0.000158637	4.20171	5
AT4G15630.1	NA	4	8917260	8918875	+	1615	protein_coding	CASP-like protein 1E1 [Source:UniProtKB/Swiss-Prot;Acc:Q8L8Z1]	161.984	331.399	172.088	129.276	168.494	132.974	183.061	215.192	254.003	31.1198	94.2363	75.9706	0.911125	0.999931	-0.0416641	0.0885211	0.505605	-0.640062	0.00161157	0.0379905	-1.24721	3.49e-06	0.000163829	-1.84561	2
AT2G43220.1	NA	2	17963747	17966211	+	2464	protein_coding	Cysteine/Histidine-rich C1 domain family protein [Source:UniProtKB/TrEMBL;Acc:Q9ZW73]	4.12252	3.04394	5.50699	24.4828	12.9247	15.8723	2.51544	5.34492	0	28.6127	27.749	30.233	0.415516	0.999931	-0.66921	0.00200079	0.0603359	2.07868	0.171323	0.715757	0.794575	3.51e-06	0.000164163	3.54247	5
AT1G76690.1	OPR2	1	28778622	28780483	+	1861	protein_coding	OPR2 [Source:UniProtKB/TrEMBL;Acc:A0A178W9S3]	1452.3	1004.1	873.878	911.315	507.782	544.456	1484.87	860.98	800.432	658.982	409.186	451.846	0.592133	0.999931	-0.0859229	9.2e-06	0.00100758	-0.717091	0.368243	0.895905	-0.151378	3.51e-06	0.000164257	-0.782545	8
AT1G71140.1	DTX14	1	26824564	26826914	+	2350	protein_coding	Protein DETOXIFICATION 14 [Source:UniProtKB/Swiss-Prot;Acc:Q9C994]	136.114	97.3809	106.873	117.258	60.6222	72.97	92.2631	43.8431	68.7765	26.2512	6.71471	6.0428	0.0698943	0.904628	-0.739904	0.299659	0.781264	-0.420848	7.89e-08	7.14e-06	-2.56354	3.52e-06	0.000164326	-2.24449	2
AT2G18050.1	HIS1-3	2	7845999	7847031	+	1032	protein_coding	HIS1-3 [Source:UniProtKB/TrEMBL;Acc:A0A178VX64]	100.864	109.433	175.441	53.9318	76.9903	239.465	51.2354	77.1024	103.496	192.82	247.364	577.354	0.018887	0.609361	-0.807169	0.256966	0.748994	-0.385963	0.000438976	0.0134528	1.20603	3.53e-06	0.000164389	1.62724	7
AT5G63970.2	RGLG3	5	25606771	25608987	-	2216	protein_coding	E3 ubiquitin-protein ligase RGLG3 [Source:UniProtKB/Swiss-Prot;Acc:Q8RX26]	576.172	515.143	504.831	432.072	429.533	493.512	586.528	683.593	561.051	372.69	269.659	404.555	0.243526	0.999931	0.196115	0.155653	0.634218	-0.240532	0.0294959	0.300207	-0.382969	3.58e-06	0.000166348	-0.819616	6
AT3G57520.1	RFS2	3	21288742	21293171	-	4429	protein_coding	Probable galactinol--sucrose galactosyltransferase 2 [Source:UniProtKB/Swiss-Prot;Acc:Q94A08]	3137.54	4349.14	2831.38	4739.17	4673.79	3913.79	3529.63	2820.75	2507.84	5875.9	4179.91	4966.46	0.193363	0.999931	-0.230037	0.0324903	0.320748	0.378203	0.185405	0.740584	0.239619	3.59e-06	0.000166808	0.847859	5
AT5G57220.1	CYP81F2	5	23187840	23189902	+	2062	protein_coding	Cytochrome P450 81F2 [Source:UniProtKB/Swiss-Prot;Acc:Q9LVD6]	216.146	449.358	430.815	314.029	686.295	783.578	248.282	276.972	173.104	81.1488	75.5235	38.671	0.13139	0.999931	-0.596006	0.0911546	0.511316	0.664613	9.98e-15	2.62e-12	-3.20906	3.65e-06	0.000169229	-1.94844	3
AT4G14060.1	NA	4	8107254	8108379	+	1125	protein_coding	AT4g14060/dl3070w [Source:UniProtKB/TrEMBL;Acc:O23267]	1194.96	660.343	718.768	806.251	773.994	706.043	1107.69	870.077	842.929	423.439	542.075	438.224	0.377495	0.999931	0.1585	0.523318	0.900444	-0.115002	0.00142097	0.0344508	-0.595214	3.87e-06	0.000178428	-0.868717	2
AT2G26670.1	HO1	2	11341548	11343693	+	2145	protein_coding	TED4 [Source:UniProtKB/TrEMBL;Acc:A0A178VP48]	868.375	1521.1	2001.67	944.658	1205.26	1984.65	986.768	1515.87	1708.36	969.93	912.861	1233	0.786981	0.999931	-0.0379828	0.334082	0.808215	-0.136036	6.72e-05	0.00281078	-0.577876	3.95e-06	0.000181464	-0.675929	2
AT1G15550.1	GA3OX1	1	5344388	5346342	-	1954	protein_coding	Gibberellin 3-beta-dioxygenase 1 [Source:UniProtKB/Swiss-Prot;Acc:Q39103]	273.994	328.591	378.018	216.078	257.168	213.52	232.398	250.295	268.394	144.485	164.265	128.042	0.0191905	0.611209	-0.381533	0.00175637	0.0553806	-0.511664	8.98e-05	0.00361118	-0.69007	4.05e-06	0.00018612	-0.820201	2
AT2G13360.3	AGT1	2	5539014	5541479	-	2465	protein_coding	Serine--glyoxylate aminotransferase [Source:UniProtKB/Swiss-Prot;Acc:Q56YA5]	99.8098	257.663	452.81	132.561	285.304	1084.06	31.8713	260.908	404.593	441.445	714.456	1522.92	0.0851517	0.94352	-0.530971	0.149426	0.624044	0.439681	0.121822	0.627899	0.475893	4.09e-06	0.000187685	1.44654	5
AT4G32760.3	NA	4	15799077	15804173	+	5096	protein_coding	ENTH/VHS/GAT family protein [Source:UniProtKB/TrEMBL;Acc:F4JV51]	160.748	228.317	221.353	147.943	230.169	196.86	189.473	211.633	259.936	125.141	117.802	153.619	0.526788	0.999931	0.111358	0.553263	0.909475	-0.105062	0.000493491	0.014762	-0.653694	4.22e-06	0.000193023	-0.870114	2
AT5G62630.1	HIPL2	5	25143518	25146587	-	3069	protein_coding	HIPL2 protein [Source:UniProtKB/Swiss-Prot;Acc:Q94F08]	742.044	929.423	732.423	741.635	668.843	576.704	773.91	754.696	603.619	481.637	399.436	356.755	0.227122	0.999931	-0.176785	0.066891	0.448325	-0.268719	5.31e-05	0.00228789	-0.619857	4.32e-06	0.000197512	-0.71179	2
AT3G16770.1	RAP2-3	3	5705541	5707084	+	1543	protein_coding	Ethylene-responsive transcription factor RAP2-3 [Source:UniProtKB/Swiss-Prot;Acc:P42736]	194.03	335.613	459.713	204.781	322.04	433.158	287.854	575.635	585.351	578.383	1273.52	1917.15	0.00576742	0.356559	0.5475	0.600098	0.925022	-0.105192	3.91e-15	1.11e-12	1.57765	4.38e-06	0.000199829	0.924957	1
AT2G34660.2	ABCC2	2	14602470	14612565	+	10095	protein_coding	ABC transporter C family member 2 [Source:UniProtKB/Swiss-Prot;Acc:Q42093]	2517.88	1985.36	1623.79	1260.67	1168.69	1068.54	2443.9	1567.47	1223.17	1166.95	625.506	662.069	0.18296	0.999931	-0.243818	6.57e-05	0.00495799	-0.733429	0.0413627	0.366722	-0.387097	4.52e-06	0.000205717	-0.876709	6
AT5G19800.1	NA	5	6690520	6691176	+	656	protein_coding	Hydroxyproline-rich glycoprotein family protein [Source:UniProtKB/TrEMBL;Acc:Q3E9B1]	137.673	66.7692	51.9656	145.109	104.112	77.793	108.566	63.3022	51.9806	196.23	96.4025	132.089	0.60823	0.999931	-0.140291	0.0763095	0.471681	0.473753	0.0135066	0.183518	0.661797	4.6e-06	0.000209127	1.27584	5
AT3G15950.1	NAI2	3	5397545	5402652	-	5107	protein_coding	TSA1-like protein [Source:UniProtKB/Swiss-Prot;Acc:Q9LSB4]	14192	9767.35	7233.64	13144.1	10669.2	8282.86	14464.8	12729.9	10968.4	22974.4	13936	15953.5	0.0123381	0.518993	0.346658	0.4372	0.86733	0.107815	2.86e-10	4.12e-08	0.895392	4.64e-06	0.000210412	0.656549	1
AT1G80840.1	WRKY40	1	30383561	30385499	+	1938	protein_coding	Probable WRKY transcription factor 40 [Source:UniProtKB/Swiss-Prot;Acc:Q9SAH7]	28.8968	48.6702	48.5053	38.7165	72.819	62.3359	40.2815	26.748	51.645	495.887	146.454	120.734	0.880262	0.999931	-0.0870377	0.409971	0.852181	0.472303	0.000213253	0.00731598	2.13026	4.65e-06	0.000210624	2.6896	7
AT4G39460.3	SAMC1	4	18355837	18359000	-	3163	protein_coding	SAMT1 [Source:UniProtKB/TrEMBL;Acc:A0A178UZZ4]	183.237	157.186	117.934	224.205	199.782	176.498	208.924	173.296	161.756	292.616	251.309	224.641	0.061737	0.887835	0.256986	0.00193986	0.0592394	0.420988	0.000486423	0.0146016	0.465539	4.7e-06	0.000212081	0.62954	5
AT4G39460.1	SAMC1	4	18355837	18359000	-	3163	protein_coding	SAMT1 [Source:UniProtKB/TrEMBL;Acc:A0A178UZZ4]	183.237	157.186	117.934	224.205	199.782	176.498	208.924	173.296	161.756	292.616	251.309	224.641	0.061737	0.887835	0.256986	0.00193986	0.0592394	0.420988	0.000486423	0.0146016	0.465539	4.7e-06	0.000212081	0.62954	5
AT3G08590.2	NA	3	2608477	2611411	-	2934	protein_coding	IPGAM2 [Source:UniProtKB/TrEMBL;Acc:A0A384KAQ5]	670.511	856.242	610.289	1034.13	594.736	341.676	747.218	522.829	658.88	287.455	235.212	145.069	0.575408	0.999931	-0.157258	0.470357	0.881044	-0.202974	8.13e-06	0.000449613	-1.30355	4.78e-06	0.000215316	-1.34927	2
AT5G39090.1	NA	5	15643493	15645172	+	1679	protein_coding	Acyltransferase-like protein [Source:UniProtKB/TrEMBL;Acc:Q9FID1]	121.287	127.801	142.147	78.499	81.6552	88.8151	130.022	131.544	165.106	84.7452	79.687	74.9146	0.489532	0.999931	0.119771	0.000281647	0.0143404	-0.662443	0.631234	0.969954	-0.0945933	4.83e-06	0.000217008	-0.876808	6
AT5G39610.1	NAC92	5	15858398	15859911	-	1513	protein_coding	NAC domain-containing protein 92 [Source:UniProtKB/Swiss-Prot;Acc:Q9FKA0]	85.0418	62.8646	78.2716	96.7884	101.141	104.594	69.6549	97.3648	65.4201	157.737	157.315	160.57	0.883441	0.999931	0.0332731	0.0613356	0.431166	0.415252	0.00272896	0.0573308	0.651492	4.9e-06	0.000219381	1.03347	5
AT5G40240.2	NA	5	16082125	16084957	-	2832	protein_coding	WAT1-related protein [Source:UniProtKB/TrEMBL;Acc:F4KHA9]	372.22	341.767	293.166	262.952	252.33	254.731	373.358	262.069	281.03	198.234	138.261	166.686	0.398239	0.999931	-0.133688	0.0229731	0.267235	-0.362362	0.00113256	0.0288653	-0.555223	4.9e-06	0.000219381	-0.783897	2
AT5G60300.2	LECRK19	5	24264488	24267210	+	2722	protein_coding	L-type lectin-domain containing receptor kinase I.9 [Source:UniProtKB/Swiss-Prot;Acc:Q9LSR8]	223.422	226.276	209.254	229.544	257.66	221.176	194.517	196.682	216.456	376.681	307.012	286.638	0.435395	0.999931	-0.11719	0.445369	0.870419	0.113209	0.00166087	0.0390108	0.469432	5.11e-06	0.000228045	0.699831	7
AT5G56150.1	UBC30	5	22729015	22731315	+	2300	protein_coding	UBC30 [Source:UniProtKB/TrEMBL;Acc:A0A178UMN8]	763.573	1000.32	872.525	748.23	650.418	692.373	850.6	970.991	851.555	595.981	619.805	558.38	0.867141	0.999931	0.0209066	0.00778585	0.143471	-0.334902	0.0625517	0.456755	-0.243431	5.17e-06	0.000230523	-0.59924	6
AT4G00330.1	CRCK2	4	142570	144561	-	1991	protein_coding	Calmodulin-binding receptor-like cytoplasmic kinase 2 [Source:UniProtKB/Swiss-Prot;Acc:Q8VZJ9]	495.116	477.7	446.315	366.962	359.827	372.12	544.461	434.242	418.583	339.059	228.046	256.117	0.877758	0.999931	-0.02228	0.0163158	0.222034	-0.350907	0.0151446	0.197511	-0.37384	5.5e-06	0.000244966	-0.702467	6
AT1G01140.1	CIPK9	1	64166	67774	-	3608	protein_coding	CBL-interacting protein kinase 9 [Source:TAIR;Acc:AT1G01140]	67.6433	102.454	78.2255	20.393	71.9367	45.475	88.9071	103.725	88.2608	27.4436	22.6636	13.2945	0.679893	0.999931	0.180926	0.0522601	0.401582	-0.868384	0.0181645	0.222226	-1.14896	5.58e-06	0.000247915	-2.19827	6
AT5G26740.3	NA	5	9291935	9294598	+	2663	protein_coding	AT5G26740 protein [Source:UniProtKB/TrEMBL;Acc:Q949Z2]	263.137	416.925	402.133	358.932	521.312	641.97	235.681	327.206	359.897	638.315	479.368	725.192	0.184062	0.999931	-0.238273	0.0127594	0.192909	0.440891	0.388646	0.903633	0.154502	5.76e-06	0.000255471	0.833666	5
AT4G29450.1	NA	4	14478749	14482626	-	3877	protein_coding	Leucine-rich repeat protein kinase family protein [Source:UniProtKB/TrEMBL;Acc:Q9M0D8]	3.29765	0	2.20263	14.2831	27.4613	21.1658	2.51526	2.13781	2.29044	41.719	21.0302	27.8181	0.753109	0.999931	0.31	2.74e-05	0.00241544	3.52571	0.382482	0.900994	0.549557	5.82e-06	0.000257886	3.76526	4
AT3G19390.1	RD21C	3	6722825	6725110	+	2285	protein_coding	Probable cysteine protease RD21C [Source:UniProtKB/Swiss-Prot;Acc:Q9LT78]	1519.4	2464.04	2876.59	1997.62	3070.4	5158.1	1547.42	2238.01	2570.78	3872.7	3310.5	5373.81	0.485381	0.999931	-0.107536	0.00245865	0.0691143	0.46631	0.350096	0.888032	0.146892	5.94e-06	0.000262609	0.720737	5
AT5G55050.1	NA	5	22337626	22340389	+	2763	protein_coding	GDSL esterase/lipase At5g55050 [Source:UniProtKB/Swiss-Prot;Acc:Q9FIA1]	499.043	427.074	432.976	427.259	278.026	359.596	431.098	329.34	281.95	180.154	127.617	184.928	0.0563471	0.867696	-0.3873	0.0966923	0.522886	-0.336969	1.51e-06	0.000101281	-1.03414	6.11e-06	0.000269196	-0.983809	2
AT2G35980.1	NHL10	2	15110492	15111539	+	1047	protein_coding	NDR1/HIN1-like protein 10 [Source:UniProtKB/Swiss-Prot;Acc:Q9SJ52]	193.374	179.388	180.904	102.817	157.949	135.096	197.327	230.17	103.429	71.8061	22.5225	22.9138	0.864528	0.999931	-0.0736679	0.319519	0.799398	-0.431501	0.000161463	0.00584141	-1.74208	6.32e-06	0.000277668	-2.09992	2
AT5G43350.1	PHT1-1	5	17399769	17402158	-	2389	protein_coding	Inorganic phosphate transporter 1-1 [Source:UniProtKB/Swiss-Prot;Acc:Q8VYM2]	3523.43	3459.38	2291.41	4256.7	3156.47	3366.87	3494.67	3016.24	2293.05	5346.35	3655.29	4362.72	0.665786	0.999931	-0.0690601	0.113371	0.559079	0.253226	0.00955952	0.145709	0.423897	6.43e-06	0.000281631	0.746183	5
AT1G55260.1	NA	1	20614573	20616466	+	1893	protein_coding	Bifunctional inhibitor/lipid-transfer protein/seed storage 2S albumin superfamily protein [Source:UniProtKB/TrEMBL;Acc:F4I082]	54.5334	53.719	63.9719	38.6889	65.598	65.4479	57.9331	52.4524	85.0235	23.9294	26.7071	25.3303	0.570116	0.999931	0.162672	0.823194	0.972773	-0.0645834	0.000121717	0.00464474	-1.24479	6.44e-06	0.000281631	-1.47204	2
AT3G49630.1	NA	3	18397725	18400276	+	2551	protein_coding	Probable 2-oxoglutarate-dependent dioxygenase At3g49630 [Source:UniProtKB/Swiss-Prot;Acc:F4IY03]	8.26363	8.10804	18.7519	52.9369	25.919	63.3281	10.9158	7.49378	16.0883	76.5897	47.5519	95.2764	0.994073	0.999931	0.00434722	0.00019486	0.0112576	2.02847	0.323522	0.867798	0.50396	6.6e-06	0.000288044	2.52808	5
AT5G07440.3	GDH2	5	2355962	2358054	+	2092	protein_coding	Glutamate dehydrogenase [Source:UniProtKB/TrEMBL;Acc:A0A178UEW8]	164.203	507.129	508.006	368.003	460.058	1078.38	249.989	428.877	763.699	1147.19	1092.69	1751.88	0.270438	0.999931	0.27787	0.0168099	0.225375	0.601986	0.000991554	0.0260092	0.83898	6.62e-06	0.000288455	1.1631	7
AT2G32270.1	ZIP3	2	13704068	13706928	+	2860	protein_coding	Zinc transporter 3 [Source:UniProtKB/Swiss-Prot;Acc:Q9SLG3]	207.138	178.497	198.371	388.344	306.484	432.345	266.789	201.086	221.354	602.973	336.959	530.312	0.328545	0.999931	0.239639	8.04e-05	0.00578083	0.958232	0.0962948	0.566762	0.407003	6.78e-06	0.000294567	1.1256	4
AT3G19460.3	NA	3	6747307	6749329	+	2022	protein_coding	Reticulon-like protein [Source:UniProtKB/TrEMBL;Acc:A0A178VGH9]	29.7215	44.615	52.9139	23.4343	44.499	46.4893	11.7486	12.8388	14.919	44.2095	40.1743	89.3465	2.54e-05	0.00769688	-1.66445	0.5425	0.906127	-0.212585	0.303889	0.855948	0.362215	6.84e-06	0.000297052	1.81408	5
AT4G30320.1	NA	4	14835792	14836531	+	739	protein_coding	CAP (Cysteine-rich secretory proteins, Antigen 5, and Pathogenesis-related 1 protein) superfamily protein [Source:UniProtKB/TrEMBL;Acc:Q9M0C8]	99.3964	75.9229	39.7707	170.669	142.136	83.1649	100.068	57.8925	64.5742	236.668	104.267	120.26	0.740959	0.999931	0.0970105	0.00077178	0.0307028	0.961558	0.100829	0.577223	0.465937	7e-06	0.000303149	1.33048	5
AT2G21650.1	RL2	2	9259511	9260697	+	1186	protein_coding	RSM1 [Source:UniProtKB/TrEMBL;Acc:A0A178VZA8]	20.7111	9.11002	6.62919	39.6138	21.9339	4.21012	9.25094	5.36099	2.30679	27.6385	35.5618	18.0355	0.108837	0.971553	-1.06209	0.148349	0.621852	0.845315	0.0562809	0.43176	1.08831	7.25e-06	0.000313461	2.99572	5
AT2G39420.1	NA	2	16460247	16463220	+	2973	protein_coding	Alpha/beta-Hydrolases superfamily protein [Source:UniProtKB/TrEMBL;Acc:Q8RXN7]	1242.11	1064.85	842.024	1113.98	1152.47	988.272	1216.56	1060.04	856.852	2437.32	1243.52	1649.96	0.984437	0.999931	0.00375896	0.62133	0.93008	0.0952423	4.7e-05	0.00207284	0.801121	7.27e-06	0.000313889	0.892604	7
AT5G50200.1	NRT3.1	5	20436426	20437815	+	1389	protein_coding	High-affinity nitrate transporter 3.1 [Source:UniProtKB/Swiss-Prot;Acc:Q9FGS5]	2181.19	1044.01	802.921	3004.69	1416.31	1339.68	3202.14	1061.85	843.256	3517.22	1886.65	2836.03	0.330208	0.999931	0.27997	0.0243642	0.275556	0.647822	0.00103437	0.0267296	0.964803	7.3e-06	0.000314421	1.33265	7
AT4G05020.1	NDB2	4	2572427	2576599	+	4172	protein_coding	NAD(P)H dehydrogenase B2 [Source:UniProtKB/TrEMBL;Acc:F4JGL5]	1892.25	1322.08	1070.57	1192.51	925.741	607.376	1951.99	1174.82	947.264	772.554	619.709	683.259	0.574439	0.999931	-0.0791638	1.73e-05	0.00165189	-0.60997	0.373518	0.897641	-0.131177	7.73e-06	0.000332336	-0.661983	8
AT4G27300.1	SD11	4	13668676	13672413	-	3737	protein_coding	G-type lectin S-receptor-like serine/threonine-protein kinase SD1-1 [Source:UniProtKB/Swiss-Prot;Acc:O81833]	10.7154	13.1924	9.91062	10.204	19.3802	20.1117	7.54489	9.61901	4.57966	33.3649	50.5056	37.5024	0.256231	0.999931	-0.627186	0.300581	0.78238	0.519581	0.00856017	0.13572	1.23739	7.77e-06	0.000333321	2.38416	5
AT1G29920.1	LHCB1.1	1	10474656	10475969	-	1313	protein_coding	Chlorophyll a-b binding protein 3, chloroplastic [Source:UniProtKB/Swiss-Prot;Acc:Q8VZ87]	3.30258	7.09763	1.10241	0	8.9004	1.05651	1.67843	1.06994	1.14771	3.58489	241.835	334.423	0.294983	0.999931	-1.55849	0.788917	0.965813	-0.37174	6.76e-05	0.00282213	5.39491	8e-06	0.000341938	6.58166	7
AT5G39580.1	PER62	5	15847065	15849141	-	2076	protein_coding	Peroxidase 62 [Source:UniProtKB/Swiss-Prot;Acc:Q9FKA4]	80.9182	176.421	169.779	240.43	593.134	469.057	99.8702	128.398	88.3818	383.623	314.568	335.605	0.26748	0.999931	-0.376495	1.85e-06	0.000268462	1.58656	0.218807	0.782465	-0.413809	8.15e-06	0.000347192	1.54925	4
AT5G44567.1	NA	5	17953282	17954554	+	1272	protein_coding	NA	43.246	158.631	125.131	48.5878	154.176	129.991	34.5618	142.933	119.443	21.7633	34.2922	35.9135	0.633215	0.999931	-0.199024	0.943762	0.992293	-0.0293715	9.6e-07	6.84e-05	-2.19704	8.28e-06	0.000352233	-2.02739	2
AT1G55920.1	SAT1	1	20912116	20913565	+	1449	protein_coding	Serine acetyltransferase 1, chloroplastic [Source:UniProtKB/Swiss-Prot;Acc:Q42588]	1401.52	941.086	937.965	644.079	602.582	644.69	1245.99	1157.45	879.907	697.504	658.425	576.094	0.909105	0.999931	0.0159745	1.25e-07	2.4e-05	-0.748312	0.453931	0.926739	0.10994	8.36e-06	0.000354194	-0.654346	8
AT4G13390.1	NA	4	7783798	7785366	+	1568	protein_coding	Extensin-like protein [Source:UniProtKB/TrEMBL;Acc:Q9T0L0]	609.011	234.282	211.591	767.542	548.25	321.366	480.712	372.215	252.307	1035.14	403.232	540.001	0.430908	0.999931	0.204196	0.00240804	0.0683786	0.783728	0.0204784	0.238897	0.608074	8.36e-06	0.000354194	1.18761	5
AT4G31940.1	CYP82C4	4	15451988	15454224	+	2236	protein_coding	Cytochrome P450 82C4 [Source:UniProtKB/Swiss-Prot;Acc:Q9SZ46]	334.9	3958.26	2078.96	224.334	1344.08	448.43	307.81	1130.25	905.466	64.4273	74.7193	37.4685	0.0995473	0.963811	-1.37662	0.0626889	0.435575	-1.55829	1.8e-05	0.000908216	-3.70776	8.36e-06	0.000354194	-3.88943	2
AT4G23700.1	CHX17	4	12342376	12346051	-	3675	protein_coding	Cation/H(+) antiporter 17 [Source:UniProtKB/Swiss-Prot;Acc:Q9SUQ7]	1007.38	3034.04	2684.92	895.797	2255.73	1810.84	778.867	1411.98	1232.17	524.423	472.845	570.912	0.00164143	0.162329	-0.922278	0.12389	0.580125	-0.450908	1.34e-09	1.66e-07	-1.83075	8.46e-06	0.000357647	-1.35938	3
AT5G40450.1	NA	5	16184650	16195888	-	11238	protein_coding	unknown protein; FUNCTIONS IN: molecular_function unknown; INVOLVED IN: biological_process unknown; LOCATED IN: chloroplast, plasma membrane; EXPRESSED IN: 24 plant structures; EXPRESSED DURING: 13 growth stages; Has 30201 Blast hits to 17322 protei /.../780 species: Archae - 12; Bacteria - 1396; Metazoa - 17338; Fungi - 3422; Plants - 5037; Viruses - 0; Other Eukaryotes - 2996 (source: NCBI BLin…	992.585	1753.12	2796.88	1029.17	1329.74	2425.77	1080.15	2198.62	1999.42	1015.33	1306.89	1869.33	0.84278	0.999931	-0.0294153	0.0775617	0.475602	-0.262544	0.0030309	0.0624067	-0.452833	8.63e-06	0.000364483	-0.685962	2
AT5G22890.1	STOP2	5	7653257	7654835	-	1578	protein_coding	Protein SENSITIVE TO PROTON RHIZOTOXICITY 2 [Source:UniProtKB/Swiss-Prot;Acc:Q0WT24]	451.387	391.488	402.238	399.576	266.842	402.772	301.176	287.715	241.98	168.339	93.0587	111.143	0.0113771	0.501027	-0.58095	0.378953	0.836578	-0.200951	1.21e-09	1.52e-07	-1.47858	8.76e-06	0.000368789	-1.09858	3
AT4G36640.2	NA	4	17276918	17279271	-	2353	protein_coding	At4g36640 [Source:UniProtKB/TrEMBL;Acc:O23217]	198.139	71.9932	74.9601	191.554	96.2769	67.6226	156.086	41.7255	33.2798	130.234	223.488	177.491	0.127275	0.999931	-0.665758	0.731608	0.956192	0.147899	0.00687238	0.115328	1.18581	8.76e-06	0.000368789	1.99947	7
AT5G05440.1	PYL5	5	1608988	1610527	+	1539	protein_coding	Abscisic acid receptor PYL5 [Source:UniProtKB/Swiss-Prot;Acc:Q9FLB1]	431.61	728.185	717.447	892.878	689.8	1040.15	635.935	569.036	696.187	1198.8	1200.27	1326.37	0.842583	0.999931	0.0379859	0.0114027	0.181681	0.48251	0.0265736	0.281254	0.430049	8.84e-06	0.000370648	0.874573	5
AT1G77450.1	NAC032	1	29099839	29101759	+	1920	protein_coding	NAC032 [Source:UniProtKB/TrEMBL;Acc:A0A178WMH1]	584.943	513.25	601.617	268.136	395.309	312.991	416.052	423.491	487.246	233.918	266.805	312.975	0.0237645	0.670787	-0.366356	6.44e-07	0.00010343	-0.815072	0.0638268	0.461105	-0.319252	8.84e-06	0.000370648	-0.767968	8
AT3G30260.1	AGL79	3	11908870	11913166	+	4296	protein_coding	AGAMOUS-like 79 [Source:UniProtKB/TrEMBL;Acc:Q7X9H6]	52.8452	28.3895	34.1765	21.394	19.4208	11.6206	37.7664	23.5398	17.2176	4.78046	2.50973	2.41438	0.159697	0.999931	-0.555515	0.00852209	0.15231	-1.0751	0.000358277	0.0113933	-2.2331	8.98e-06	0.000376215	-2.75268	2
AT4G01700.1	NA	4	732313	733510	-	1197	protein_coding	At4g01700 [Source:UniProtKB/TrEMBL;Acc:Q9ZSI6]	434.86	399.233	340.944	471.152	568.898	538.022	314.126	339.458	221.932	541.308	448.964	530.364	0.0206077	0.631196	-0.421605	0.0140726	0.20359	0.440018	0.878031	0.994755	-0.0280472	9.26e-06	0.000386652	0.833575	5
AT1G09090.2	RBOHB	1	2932739	2936586	+	3847	protein_coding	Respiratory burst oxidase homolog protein B [Source:UniProtKB/Swiss-Prot;Acc:Q9SBI0]	338.017	551.992	541.857	630.483	616.284	794.753	450.239	709.766	798.25	1896.51	1092.63	1526.32	0.0757072	0.922634	0.44001	0.042082	0.362661	0.503951	2.37e-05	0.00113964	1.06447	9.34e-06	0.000388736	1.12841	7
AT1G77920.1	TGA7	1	29298243	29300945	+	2702	protein_coding	Transcription factor TGA7 [Source:UniProtKB/Swiss-Prot;Acc:Q93ZE2]	330.767	256.651	255.597	242.694	193.969	153.359	251.612	199.955	191.402	152.71	106.631	105.157	0.00437201	0.297591	-0.381736	0.000268824	0.013822	-0.490377	0.000178153	0.00633012	-0.566075	9.41e-06	0.000390356	-0.674717	6
AT4G39780.1	ERF060	4	18457906	18459257	-	1351	protein_coding	Ethylene-responsive transcription factor ERF060 [Source:UniProtKB/Swiss-Prot;Acc:O65665]	153.556	341.716	469.599	251.672	406.946	492.384	185.455	281.377	361.481	503.002	562.511	680.994	0.33579	0.999931	-0.171892	0.150854	0.626266	0.253872	0.0330184	0.320597	0.379006	9.81e-06	0.000406065	0.80477	5
AT5G37740.1	NA	5	14991880	14993781	+	1901	protein_coding	Calcium-dependent lipid-binding (CaLB domain) family protein [Source:UniProtKB/TrEMBL;Acc:F4K8L6]	1809.21	1986.76	2379.93	1769.78	1526.26	2064.12	1662.25	2075.39	1848.23	1322.92	860.146	997.737	0.430769	0.999931	-0.144549	0.25258	0.745024	-0.210219	3.92e-05	0.00175908	-0.777704	1.01e-05	0.000416387	-0.843374	2
AT5G60760.2	NA	5	24439228	24442287	+	3059	protein_coding	P-loop NTPase domain-containing protein LPA1 homolog 1 [Source:UniProtKB/Swiss-Prot;Acc:Q9FJH9]	82.4551	80.1549	127.767	144.849	129.256	274.045	64.5653	59.8653	107.677	145.462	253.894	349.469	0.271775	0.999931	-0.344602	0.00693001	0.133553	0.824852	0.447957	0.924671	0.232326	1.04e-05	0.00042898	1.40178	5
AT3G24500.1	MBF1C	3	8918267	8919358	+	1091	protein_coding	MBF1C [Source:UniProtKB/TrEMBL;Acc:A0A178VDH9]	483.345	219.948	140.073	254.542	86.6499	76.0076	589.391	166.987	168.888	149.549	51.7524	47.0444	0.676323	0.999931	0.110653	0.000704932	0.0288262	-0.918028	0.420444	0.915543	-0.234584	1.08e-05	0.000444312	-1.26326	6
AT3G25597.1	NA	3	9305696	9306766	+	1070	protein_coding	Transmembrane protein [Source:UniProtKB/TrEMBL;Acc:Q9LI85]	178.481	141.896	126.845	149.659	130.393	122.445	195.635	154.15	98.8177	87.3492	37.5508	36.1842	0.982363	0.999931	-0.00592907	0.734796	0.956786	-0.0910411	3.38e-05	0.00154299	-1.21253	1.09e-05	0.000448002	-1.29765	2
AT4G40070.1	ATL32	4	18576216	18577774	+	1558	protein_coding	RING-H2 finger protein ATL32 [Source:UniProtKB/Swiss-Prot;Acc:Q8W571]	146.891	289.047	427.594	310.885	420.495	786.486	113.258	172.205	212.172	345.055	317.705	489.253	0.000192314	0.0377641	-0.745654	9.33e-05	0.00660831	0.753545	0.00229107	0.0500568	-0.597761	1.11e-05	0.00045625	0.901437	4
AT4G36220.1	CYP84A1	4	17137313	17139777	-	2464	protein_coding	Cytochrome P450 84A1 [Source:UniProtKB/Swiss-Prot;Acc:Q42600]	442.087	525.497	389.985	717.937	501.847	426.271	499.843	461.904	428.598	1163.06	717.237	579.023	0.863602	0.999931	0.0358857	0.191623	0.682209	0.272278	0.000864276	0.0232845	0.706789	1.16e-05	0.000473396	0.943182	7
AT1G01010.1	NAC001	1	3631	5899	+	2268	protein_coding	NAC domain-containing protein 1 [Source:UniProtKB/Swiss-Prot;Acc:Q0WV96]	473.591	495.993	411.01	259.967	338.744	281.251	208.033	211.753	159.371	113.389	93.1116	106.332	1.13e-12	2.57e-09	-1.25066	0.000208275	0.0116969	-0.638431	1.33e-14	3.39e-12	-1.47838	1.17e-05	0.000476172	-0.866147	4
AT2G06255.1	EFL3	2	2457573	2459940	+	2367	protein_coding	Protein ELF4-LIKE 3 [Source:UniProtKB/Swiss-Prot;Acc:Q8S8F5]	33.1003	41.5252	61.8279	31.5189	54.3574	72.7146	25.2123	64.2898	77.1492	109.152	148.611	172.166	0.433054	0.999931	0.207391	0.663727	0.940466	0.115105	1.29e-06	8.9e-05	1.20624	1.17e-05	0.000478009	1.11395	7
AT3G16690.3	SWEET16	3	5684359	5686544	-	2185	protein_coding	Bidirectional sugar transporter SWEET [Source:UniProtKB/TrEMBL;Acc:A0A1I9LLQ5]	152.078	329.36	298.963	388.819	355.651	547.678	221.699	164.882	332.195	810.418	541.921	694.524	0.756114	0.999931	-0.0966347	0.0192264	0.242028	0.724386	0.0653088	0.468199	0.579051	1.18e-05	0.000480135	1.40007	5
AT1G76520.2	PILS3	1	28714765	28717910	+	3145	protein_coding	Protein PIN-LIKES 3 [Source:UniProtKB/Swiss-Prot;Acc:Q9C9K5]	613.45	645.306	754.473	466.181	389.371	616.884	620.487	658.507	898.04	262.297	396.011	585.29	0.676704	0.999931	0.0906965	0.0240518	0.273786	-0.493745	0.0685433	0.480234	-0.411432	1.19e-05	0.000480899	-0.995874	6
AT2G26695.1	NA	2	11364996	11366030	+	1034	protein_coding	At2g26695 [Source:UniProtKB/TrEMBL;Acc:Q6ID73]	10.7587	38.4851	112.623	23.383	66.5328	73.7607	3.36186	64.2923	108.255	3.59902	10.7894	8.42677	0.948323	0.999931	-0.041839	0.624906	0.931261	0.314364	7.93e-07	5.79e-05	-3.58769	1.19e-05	0.000483378	-3.23149	2
AT5G07860.1	NA	5	2511357	2513176	+	1819	protein_coding	HXXXD-type acyl-transferase family protein [Source:UniProtKB/TrEMBL;Acc:Q9SD98]	427.405	390.497	382.372	414.911	407.483	330.93	390.073	372.182	387.56	291.253	217.227	180.03	0.69959	0.999931	-0.0549715	0.77031	0.961966	-0.0415581	6.04e-06	0.000348509	-0.683536	1.2e-05	0.000483378	-0.670122	2
AT1G20020.1	LFNR2	1	6942625	6945091	+	2466	protein_coding	Ferredoxin--NADP reductase, leaf isozyme 2, chloroplastic [Source:UniProtKB/Swiss-Prot;Acc:Q8W493]	69.3194	8.11361	0	45.8683	21.8334	7.39973	39.4305	13.9047	4.58751	93.129	62.032	83.3542	0.754712	0.999931	0.259111	0.287912	0.774325	0.871311	0.000191428	0.00669086	3.01424	1.21e-05	0.000488213	3.62644	7
AT2G45740.2	PEX11D	2	18839435	18841403	+	1968	protein_coding	Peroxisomal membrane protein 11D [Source:UniProtKB/Swiss-Prot;Acc:O80845]	15.6883	23.32	66.1477	14.2628	42.0778	81.3452	10.071	21.3997	22.9564	75.2909	66.9287	132.793	0.0464252	0.836122	-0.862239	0.583694	0.918238	0.222744	0.0473054	0.392783	0.78506	1.23e-05	0.000496252	1.87004	5
AT1G19960.1	NA	1	6927736	6928656	+	920	protein_coding	Putative uncharacterized protein At1g19960 [Source:UniProtKB/TrEMBL;Acc:Q9LNS5]	205.085	236.063	297.966	265.529	319.4	402.865	144.489	76.0434	69.0218	17.9719	40.7762	28.9194	0.000250821	0.0459474	-1.32505	0.248422	0.740574	0.410111	6.46e-19	2.65e-16	-3.49969	1.27e-05	0.000511992	-1.76454	3
AT2G15340.1	NA	2	6677225	6677928	+	703	protein_coding	Expressed protein [Source:UniProtKB/TrEMBL;Acc:Q9SJP7]	16.5743	41.4943	35.3634	14.2164	13.0022	7.36505	17.6646	51.4764	28.8468	1.20232	4.95672	0	0.916728	0.999931	0.0710682	0.0502458	0.393472	-1.38257	0.00675042	0.113623	-2.45888	1.28e-05	0.000513556	-3.91252	6
AT4G01430.3	NA	4	585610	588126	+	2516	protein_coding	WAT1-related protein At4g01430 [Source:UniProtKB/Swiss-Prot;Acc:Q9M131]	11.5534	49.6956	87.0623	24.4629	37.1982	46.512	72.989	50.2713	64.2262	9.55188	16.7647	15.7042	0.241309	0.999931	0.62554	0.515196	0.898812	-0.35376	0.00699725	0.116635	-1.59204	1.3e-05	0.000522559	-2.57134	2
AT4G18360.1	GLO5	4	10145895	10148762	-	2867	protein_coding	Peroxisomal (S)-2-hydroxy-acid oxidase GLO5 [Source:UniProtKB/Swiss-Prot;Acc:O49506]	1182.71	1021.23	705.372	647.175	702.822	487.253	1139.39	933.835	703.171	595.919	504.405	436.03	0.704676	0.999931	-0.0557161	4.17e-05	0.00340099	-0.607602	0.426117	0.918074	-0.122841	1.31e-05	0.000523554	-0.674727	8
AT4G27290.2	NA	4	13666076	13669202	+	3126	protein_coding	Serine/threonine-protein kinase [Source:UniProtKB/TrEMBL;Acc:A0A178V0J5]	115.417	91.3237	105.726	153.034	154.267	167.211	70.4269	35.2738	57.2605	119.196	112.725	163.282	0.00106883	0.123835	-0.93218	0.0250053	0.27883	0.60483	0.351136	0.888032	-0.256334	1.31e-05	0.000525118	1.28068	5
AT1G42970.1	GAPB	1	16127353	16129895	+	2542	protein_coding	Glyceraldehyde-3-phosphate dehydrogenase GAPB, chloroplastic [Source:UniProtKB/Swiss-Prot;Acc:P25857]	86.6149	64.9218	84.8351	59.1407	88.1004	42.3031	61.2278	67.3671	63.0418	128.862	195.591	197.004	0.346613	0.999931	-0.305465	0.337033	0.811182	-0.311359	9.02e-06	0.000490723	1.44412	1.32e-05	0.000528616	1.43822	7
AT5G63270.1	NA	5	25365230	25366012	-	782	protein_coding	RPM1-interacting protein 4 (RIN4) family protein [Source:UniProtKB/TrEMBL;Acc:Q9FMJ6]	63.1563	35.375	19.9242	93.1903	68.466	28.3266	79.2074	56.9329	39.3815	159.41	90.8635	125.803	0.0652512	0.898313	0.648391	0.0310086	0.314423	0.755912	3.98e-05	0.00177739	1.3993	1.37e-05	0.000547621	1.50682	7
AT1G69230.1	SP1L2	1	26026253	26027771	-	1518	protein_coding	Protein SPIRAL1-like 2 [Source:UniProtKB/Swiss-Prot;Acc:Q9LE54]	139.919	179.222	257.331	126.02	143.68	116.912	115.173	115.753	96.7953	34.814	58.0165	33.6909	0.0064759	0.380129	-0.793654	0.050974	0.39574	-0.565746	2.86e-07	2.34e-05	-1.6398	1.38e-05	0.000549733	-1.41189	3
AT1G62610.4	NA	1	23181508	23183183	-	1675	protein_coding	NAD(P)-binding Rossmann-fold superfamily protein [Source:UniProtKB/TrEMBL;Acc:F4HYU6]	67.6644	55.783	68.3238	47.9099	63.0692	65.5454	50.3347	50.2687	68.8059	21.4889	23.4771	24.1626	0.451794	0.999931	-0.198936	0.574543	0.91487	-0.147602	4.4e-06	0.000266307	-1.40848	1.38e-05	0.000549733	-1.35714	2
AT1G56680.1	NA	1	21250263	21251441	-	1178	protein_coding	Chitinase family protein [Source:TAIR;Acc:AT1G56680]	26.4463	40.5381	22.0625	54.9678	59.1348	52.7674	31.9097	66.3778	24.136	166.371	187.639	103.706	0.30533	0.999931	0.461624	0.0396549	0.353234	0.915958	0.000651291	0.0186849	1.48367	1.43e-05	0.000568558	1.938	7
AT3G10500.2	NAC053	3	3271217	3274176	+	2959	protein_coding	NAC domain-containing protein 53 [Source:UniProtKB/Swiss-Prot;Acc:Q949N0]	302.584	238.446	237.897	167.304	188.209	186.242	198.716	165.689	241.671	91.7946	74.0049	124.564	0.11158	0.980154	-0.369805	0.0222659	0.262696	-0.533242	0.000202637	0.00702097	-0.927153	1.48e-05	0.000585642	-1.09059	2
AT1G53940.2	GLIP2	1	20143144	20144974	+	1830	protein_coding	GDSL esterase/lipase 2 [Source:UniProtKB/Swiss-Prot;Acc:Q9SYF0]	307.055	298.142	284.37	774.507	491.787	773.606	304.581	264.228	222.566	1046.3	371.063	602.646	0.589228	0.999931	-0.173953	0.00013265	0.00844667	1.22275	0.906126	0.996252	0.0384138	1.53e-05	0.000603568	1.43512	4
AT2G18980.1	PER16	2	8233335	8235440	-	2105	protein_coding	Peroxidase 16 [Source:UniProtKB/Swiss-Prot;Acc:Q96518]	1959.87	1555.15	1511.73	1139.74	880.662	1012.83	1386.66	1245.66	1489.27	818.985	794.077	958.232	0.0503005	0.848867	-0.279842	5.33e-07	8.77e-05	-0.720526	0.165311	0.706258	-0.206322	1.55e-05	0.000610903	-0.647006	8
AT5G13110.1	G6PD2	5	4158639	4161845	+	3206	protein_coding	Glucose-6-phosphate 1-dehydrogenase 2, chloroplastic [Source:UniProtKB/Swiss-Prot;Acc:Q9FY99]	1567.53	961.84	892.19	811.943	570.368	532.195	1542.9	892.657	759.512	661.776	540.501	523.575	0.45414	0.999931	-0.0995072	1.11e-08	2.84e-06	-0.768437	0.65299	0.97383	0.0630883	1.56e-05	0.000613994	-0.605842	8
AT5G25810.1	TINY	5	8986542	8987898	-	1356	protein_coding	Tny [Source:UniProtKB/TrEMBL;Acc:A0A178URN2]	236.11	364.026	208.342	368.852	343.027	363.481	273.565	233.231	205.409	696.543	395.113	429.854	0.472273	0.999931	-0.18892	0.100804	0.53215	0.428406	0.0386165	0.35132	0.548786	1.61e-05	0.000633524	1.16611	5
AT1G78850.1	NA	1	29641860	29643535	-	1675	protein_coding	EP1-like glycoprotein 3 [Source:UniProtKB/Swiss-Prot;Acc:Q9ZVA4]	3735.16	6543.19	7409.28	2837.16	4782.12	6515.18	3727.03	7010.38	7021.67	4096.46	3668.05	4248.35	0.974308	0.999931	-0.0054428	0.0181298	0.235127	-0.400191	0.0378426	0.347113	-0.360411	1.63e-05	0.000640082	-0.755159	6
AT1G72180.1	CEPR2	1	27162820	27167430	+	4610	protein_coding	Receptor protein-tyrosine kinase CEPR2 [Source:UniProtKB/Swiss-Prot;Acc:Q9C7T7]	413.724	363.321	453.647	409.227	415.802	462.637	405.714	446.712	472.761	293.071	324.225	250.458	0.457104	0.999931	0.10251	0.676191	0.94419	0.0576321	5.28e-05	0.00227851	-0.584035	1.7e-05	0.000668169	-0.628913	2
AT3G22120.1	CWLP	3	7794951	7796310	-	1359	protein_coding	Cell wall-plasma membrane linker protein [Source:UniProtKB/TrEMBL;Acc:A0A1I9LSA3]	255.921	47.6582	71.6516	178.313	70.3847	42.2656	169.509	49.2137	57.3764	193.548	206.77	131.614	0.396578	0.999931	-0.326446	0.570336	0.913277	-0.218254	4.67e-05	0.00206554	1.59357	1.74e-05	0.000681356	1.70176	7
AT3G07000.1	NA	3	2209405	2211515	+	2110	protein_coding	At3g07000 [Source:UniProtKB/TrEMBL;Acc:Q9M8Z9]	69.2751	71.0168	53.9772	107.089	91.3071	69.8193	70.443	42.7661	44.6866	115.69	84.8564	99.1353	0.229734	0.999931	-0.296635	0.0376128	0.342507	0.489007	0.215449	0.778137	0.290691	1.76e-05	0.000688475	1.07633	5
AT1G28130.1	GH3.17	1	9825169	9828118	+	2949	protein_coding	GH3.17 [Source:UniProtKB/TrEMBL;Acc:A0A178WH43]	1294.58	1197.23	851.429	952.717	599.444	631.659	1062.41	808.196	647.235	589.028	312.714	342.203	0.0247797	0.683794	-0.409828	0.00151772	0.0495883	-0.580398	0.000598168	0.0174317	-0.654515	1.79e-05	0.000696078	-0.825086	6
AT2G43820.1	UGT74F2	2	18152078	18153908	+	1830	protein_coding	UDP-glycosyltransferase 74F2 [Source:UniProtKB/Swiss-Prot;Acc:O22822]	993.313	1565.12	1375.11	1419.21	1210.15	1647.47	1082.9	1315.37	1263.37	799.595	759.35	902.693	0.504554	0.999931	-0.098849	0.446456	0.871061	0.112686	1.02e-08	1.09e-06	-0.875316	1.79e-05	0.000697113	-0.663782	3
AT1G18980.1	NA	1	6557181	6558115	-	934	protein_coding	At1g18980 [Source:UniProtKB/TrEMBL;Acc:Q29PR5]	1446.22	1273.58	817.703	1577.03	822.732	685.572	901.328	625.448	470.438	469.597	233.079	190.407	1.63e-05	0.00548475	-0.831105	0.308689	0.788949	-0.195395	6.08e-14	1.47e-11	-1.5139	1.8e-05	0.00069738	-0.878188	3
AT5G11110.1	SPS2	5	3536189	3541149	+	4960	protein_coding	Glycosyltransferase (Fragment) [Source:UniProtKB/TrEMBL;Acc:W8QNB0]	629.647	601.816	382.074	333.711	350.401	202.207	552.405	369.764	226.647	196.569	126.326	130.675	0.0228252	0.657968	-0.524727	0.000434271	0.0203315	-0.814777	0.00174143	0.0402916	-0.767116	1.8e-05	0.00069738	-1.05717	6
AT5G24160.1	SQE6	5	8182917	8186704	-	3787	protein_coding	Squalene epoxidase 6 [Source:UniProtKB/Swiss-Prot;Acc:O65402]	308.46	352.028	438.447	95.864	71.1121	147.032	445.32	399.88	356.382	198.007	96.5955	171.659	0.653168	0.999931	0.1421	1.78e-08	4.24e-06	-1.82529	0.107033	0.594154	0.541622	1.8e-05	0.00069738	-1.42577	8
AT3G09220.2	LAC7	3	2827190	2830649	-	3459	protein_coding	Laccase-7 [Source:UniProtKB/Swiss-Prot;Acc:Q9SR40]	311.656	372.379	480.203	302.981	260.911	504.752	193.686	323.898	213.04	126.369	76.5253	116.098	0.0206275	0.631196	-0.667188	0.572016	0.914101	-0.162209	1.74e-09	2.13e-07	-1.82391	1.81e-05	0.000697939	-1.31893	3
AT5G12860.2	DIT1	5	4059686	4061950	-	2264	protein_coding	Dicarboxylate transporter 1, chloroplastic [Source:UniProtKB/Swiss-Prot;Acc:Q9LXV3]	394.299	291.135	293.064	408.891	167.307	208.346	394.203	377.466	229.239	119.314	104.096	135.367	0.900904	0.999931	0.0349465	0.245956	0.737503	-0.327135	0.00202704	0.0453917	-0.912516	1.85e-05	0.000707264	-1.2746	2
AT4G11310.1	RDL4	4	6883513	6885517	+	2004	protein_coding	Probable cysteine protease RDL4 [Source:UniProtKB/Swiss-Prot;Acc:Q9SUT0]	21.4636	16.2243	25.3531	36.6828	33.9774	66.5709	27.6915	10.6984	16.0646	64.5124	82.8853	205.277	0.784739	0.999931	-0.156736	0.0574178	0.417167	1.05545	0.02361	0.260994	1.23402	1.86e-05	0.000710248	2.4462	5
AT4G13860.1	NA	4	8022497	8023603	+	1106	protein_coding	At4g13860 [Source:UniProtKB/TrEMBL;Acc:Q6ID29]	41.3841	17.2161	6.62536	22.3641	14.6067	22.1255	47.9098	31.0768	17.2775	107.991	102.045	89.071	0.173799	0.999931	0.661259	0.828558	0.97345	0.10758	7.59e-08	6.89e-06	2.59224	1.87e-05	0.000715064	2.03856	1
AT5G10190.1	NA	5	3198898	3201365	+	2467	protein_coding	Major facilitator superfamily protein [Source:UniProtKB/TrEMBL;Acc:Q9C5L6]	196.298	200.866	176.264	178.466	172.938	132.219	159.345	129.375	161.582	230.225	244.404	257.48	0.0397638	0.792807	-0.346558	0.155786	0.634285	-0.237346	0.000190635	0.00667624	0.63343	1.9e-05	0.000725751	0.742642	7
AT4G39675.1	NA	4	18413775	18414240	+	465	protein_coding	At4g39675 [Source:UniProtKB/TrEMBL;Acc:Q8LEP7]	142.814	394.138	550.564	317.796	574.416	824.488	78.589	390.933	689.256	632.622	1327.38	1729.34	0.699167	0.999931	-0.117261	0.0282997	0.29884	0.662424	0.0731221	0.495146	0.548786	1.94e-05	0.000738155	1.32847	5
AT3G03270.2	NA	3	761004	763369	-	2365	protein_coding	AT3G03270 protein [Source:UniProtKB/TrEMBL;Acc:Q8LFK2]	615.344	375.339	387.803	281.442	263.476	172.396	444.515	348.586	284.239	196.854	199.827	178.887	0.0259541	0.690117	-0.335887	6.05e-09	1.7e-06	-0.893932	0.388951	0.903671	-0.142112	1.95e-05	0.000741965	-0.700158	8
AT1G21210.1	WAK4	1	7423704	7427041	+	3337	protein_coding	Wall-associated receptor kinase 4 [Source:UniProtKB/Swiss-Prot;Acc:Q9LMN6]	89.0248	70.0191	60.5671	216.313	131.632	156.65	85.5117	24.5828	24.0451	133.472	89.2093	93.145	0.0282195	0.702039	-0.803932	0.000269462	0.0138276	1.26852	0.190436	0.746915	-0.462183	1.96e-05	0.000744283	1.61027	4
AT4G25830.1	NA	4	13133402	13135286	+	1884	protein_coding	CASP-like protein [Source:UniProtKB/TrEMBL;Acc:A0A178UTE2]	40.4531	75.0353	69.4481	18.3404	25.0804	46.4908	24.3359	47.0747	40.1649	14.3375	9.20754	15.6965	0.0298577	0.70894	-0.743893	0.00104514	0.0383484	-1.14802	0.000958347	0.025353	-1.37988	1.99e-05	0.000755958	-1.78401	6
AT4G28910.1	AFPH2	4	14264034	14266786	-	2752	protein_coding	NINJA [Source:UniProtKB/TrEMBL;Acc:A0A178UVV4]	233.436	292.155	387.804	272.264	385.517	413.537	293.548	311.162	453.867	464.102	744.721	785.647	0.194039	0.999931	0.211812	0.229717	0.722066	0.195937	9.9e-06	0.000536737	0.721519	2.02e-05	0.000766103	0.705644	7
AT2G35840.1	SPP2	2	15053483	15056207	+	2724	protein_coding	Probable sucrose-phosphatase 2 [Source:UniProtKB/Swiss-Prot;Acc:Q9SJ66]	278.808	274.908	241.279	166.211	197.208	176.622	295.229	230.968	181.094	124.082	136.845	96.6928	0.37061	0.999931	-0.172447	0.00635027	0.12627	-0.531178	0.010835	0.158119	-0.53092	2.06e-05	0.000778425	-0.889651	6
AT1G77510.1	PDIL1-2	1	29126648	29129700	+	3052	protein_coding	Protein disulfide isomerase-like 1-2 [Source:UniProtKB/Swiss-Prot;Acc:Q9SRG3]	1723.16	1791.47	1196.48	1340.91	974.72	455.835	1821.69	1426.44	1436.13	921.067	633.022	372.269	0.971564	0.999931	0.00869557	0.000869494	0.033464	-0.815679	0.307473	0.857455	-0.257623	2.06e-05	0.000779841	-1.082	6
AT2G39050.1	EULS3	2	16303295	16305633	+	2338	protein_coding	Ricin B-like lectin EULS3 [Source:UniProtKB/Swiss-Prot;Acc:Q945P1]	903.108	1045.47	817.902	465.675	714.32	628.738	871.013	1015.27	925.984	625.99	513.251	561.506	0.911263	0.999931	0.0189536	0.000266848	0.013792	-0.62484	0.525097	0.949279	-0.112559	2.13e-05	0.000802169	-0.756353	8
AT1G02930.2	GSTF6	1	661309	662456	-	1147	protein_coding	Glutathione S-transferase F6 [Source:UniProtKB/Swiss-Prot;Acc:P42760]	363.174	1212.5	1112.69	530.871	1244.13	2122.03	475.588	752.055	523.711	256.567	253.468	244.489	0.160688	0.999931	-0.48381	0.228527	0.720677	0.414934	8.7e-12	1.6e-09	-2.43035	2.13e-05	0.000802169	-1.53161	3
AT1G76040.2	CPK29	1	28537593	28540707	+	3114	protein_coding	calcium-dependent protein kinase 29 [Source:TAIR;Acc:AT1G76040]	305.144	321.602	345.898	265.169	266.653	295.141	305.256	310.057	352.916	248.083	193.228	204.312	0.95058	0.999931	-0.00830289	0.0762512	0.471681	-0.23959	0.00783904	0.126831	-0.380787	2.16e-05	0.000812148	-0.612075	6
AT3G19900.2	NA	3	6922470	6925175	-	2705	protein_coding	AT3G19900 protein [Source:UniProtKB/TrEMBL;Acc:Q8LDI1]	74.2717	95.3344	112.41	51.9836	88.9521	115.223	88.0901	131.561	102.074	37.0135	67.0589	70.0649	0.426927	0.999931	0.194978	0.371115	0.831442	-0.223064	0.00748068	0.122294	-0.711134	2.25e-05	0.000842303	-1.12918	2
AT5G57010.1	IQM5	5	23067828	23070431	+	2603	protein_coding	IQ domain-containing protein IQM5 [Source:UniProtKB/Swiss-Prot;Acc:Q058N0]	145.985	126.81	203.803	79.5455	134.954	116.354	150.119	178.558	114.595	72.764	40.3156	41.1006	0.767241	0.999931	-0.0999613	0.121555	0.575988	-0.526746	0.00206244	0.0460363	-1.11813	2.29e-05	0.000853143	-1.54491	2
AT3G60330.3	AHA7	3	22298380	22303718	+	5338	protein_coding	Plasma membrane ATPase [Source:UniProtKB/TrEMBL;Acc:A0A1I9LS30]	520.086	298.357	245.556	388.785	486.903	357.793	772.912	704.306	479.69	1682.43	861.246	1132.39	0.000239159	0.0444071	0.929026	0.196112	0.687534	0.328714	4.65e-11	7.58e-09	1.69571	2.37e-05	0.000882589	1.0954	1
AT4G09780.2	NA	4	6159538	6161378	-	1840	protein_coding	TRAF-like family protein [Source:UniProtKB/TrEMBL;Acc:F4JKT0]	24.7735	24.3327	20.9482	88.6245	86.594	108.8	15.9467	8.56045	1.14799	65.7417	28.4343	32.5905	0.0100539	0.479759	-1.49084	3.3e-05	0.00285339	2.10955	0.0308871	0.308949	-1.09928	2.37e-05	0.000882589	2.5011	4
AT1G08380.1	PSAO	1	2640803	2641934	-	1131	protein_coding	PSAO [Source:UniProtKB/TrEMBL;Acc:A0A178W5Y5]	86.8986	114.442	128.083	54.8984	78.7051	91.6721	57.1523	109.298	111.713	131.968	220.753	341.878	0.205698	0.999931	-0.301446	0.00936511	0.16114	-0.627846	2.1e-08	2.08e-06	1.34435	2.38e-05	0.000882589	1.01795	7
AT1G50560.1	CYP705A25	1	18724190	18726272	+	2082	protein_coding	Cytochrome P450, family 705, subfamily A, polypeptide 25 [Source:UniProtKB/TrEMBL;Acc:Q9LPS6]	536.933	485.935	462.691	535.398	484.871	569.072	488.938	542.093	552.357	877.952	674.424	846.18	0.518194	0.999931	0.0893501	0.4923	0.889655	0.0949358	2.22e-05	0.00108447	0.593585	2.39e-05	0.000884642	0.599171	7
AT5G09978.1	PEP7	5	3120655	3121879	+	1224	protein_coding	Elicitor peptide 7 [Source:UniProtKB/Swiss-Prot;Acc:P0C1T5]	167.606	175.984	137.14	179.537	134.27	168.119	174.264	145.954	138.7	338.548	232.828	216.036	0.751266	0.999931	-0.0636283	0.902901	0.986891	0.0243769	0.000111042	0.0042903	0.777704	2.4e-05	0.000886691	0.865709	7
AT4G10500.1	DLO1	4	6491017	6492578	+	1561	protein_coding	Protein DMR6-LIKE OXYGENASE 1 [Source:UniProtKB/Swiss-Prot;Acc:Q9ZSA8]	262.527	381.265	374.794	441.196	551.755	518.807	215.663	200.065	148.032	107.528	75.34	51.9207	0.0016286	0.162236	-0.856632	0.0320309	0.319467	0.574204	1.43e-20	7.24e-18	-2.67627	2.42e-05	0.000891657	-1.24544	3
AT5G40780.1	LHT1	5	16323567	16327382	+	3815	protein_coding	Lysine histidine transporter 1 [Source:UniProtKB/Swiss-Prot;Acc:Q9FKS8]	537.812	760.819	994.854	855.537	1194.54	1943.93	640.776	669.374	554.731	1139.39	1265.25	1904.88	0.277043	0.999931	-0.232118	0.000622978	0.0261701	0.727243	0.889399	0.996252	-0.0301371	2.44e-05	0.000898093	0.929224	4
AT3G23800.1	SBP3	3	8581446	8583987	+	2541	protein_coding	SBP3 [Source:UniProtKB/TrEMBL;Acc:A0A178VEQ9]	97.3261	103.476	169.656	194.779	216.581	230.586	79.6735	106.923	176.484	448.533	298.978	264.728	0.885223	0.999931	-0.0481059	0.0163232	0.222034	0.791541	0.0732898	0.495542	0.59498	2.45e-05	0.000899471	1.43463	5
AT1G63940.1	MDAR5	1	23729922	23733958	+	4036	protein_coding	MDAR6 [Source:UniProtKB/TrEMBL;Acc:A0A178WFH3]	3957.57	2954.37	2367.21	3375.99	1555.37	1341.45	4546.8	2777.57	2431.25	1984.47	1682.28	1395.23	0.64874	0.999931	0.0642414	3.98e-05	0.00330479	-0.582011	0.852955	0.992781	0.0270311	2.46e-05	0.00090198	-0.619221	8
AT4G24190.2	HSP90-7	4	12551721	12555905	-	4184	protein_coding	Endoplasmin homolog [Source:UniProtKB/Swiss-Prot;Acc:Q9STX5]	774.113	762.047	848.006	862.098	1047.55	625.458	1479.8	1261.3	1396	760.462	876.58	591.447	3.38e-05	0.00933236	0.793847	0.633139	0.931301	0.0918861	0.490642	0.939327	-0.136105	2.47e-05	0.000903768	-0.838066	6
AT4G39650.1	GGT2	4	18403560	18406025	+	2465	protein_coding	Glutathione hydrolase 2 [Source:UniProtKB/Swiss-Prot;Acc:Q680I5]	2.47461	4.05769	13.2207	15.2956	13.7398	16.922	5.87101	5.34646	8.02306	35.7926	58.7691	38.6774	0.919298	0.999931	0.0681486	0.0368809	0.339205	1.30035	0.0130977	0.179958	1.37739	2.53e-05	0.000927473	2.60959	5
AT1G52230.1	PSAH2	1	19454798	19455668	+	870	protein_coding	Photosystem I reaction center subunit VI-2, chloroplastic [Source:UniProtKB/Swiss-Prot;Acc:Q9SUI6]	43.9232	26.3127	57.4668	32.4938	24.38	21.0423	19.3473	20.3765	17.3088	45.6906	90.0382	85.3335	0.0100141	0.478695	-1.15792	0.104252	0.54038	-0.710887	0.00073802	0.0205385	1.48945	2.57e-05	0.000941186	1.93648	7
AT5G38200.2	NA	5	15256243	15258755	+	2512	protein_coding	Class I glutamine amidotransferase-like superfamily protein [Source:UniProtKB/TrEMBL;Acc:F4KA45]	103.907	153.198	235.729	115.254	152.707	132.242	62.0548	140.054	96.2403	29.8142	52.1003	42.3167	0.0223665	0.647494	-0.709617	0.377996	0.83634	-0.271331	2.28e-08	2.24e-06	-1.88245	2.64e-05	0.000962105	-1.44417	3
AT3G44550.2	FAR5	3	16138375	16141546	+	3171	protein_coding	Probable fatty acyl-CoA reductase 5 [Source:UniProtKB/Swiss-Prot;Acc:Q0WRB0]	707.087	726.238	342.692	512.797	405.038	275.964	747.411	534.73	342.82	287.652	194.611	184.872	0.539868	0.999931	-0.136367	0.0189967	0.240236	-0.524437	0.0104236	0.15388	-0.598948	2.71e-05	0.000986018	-0.987018	6
AT3G15360.1	ATHM4	3	5188241	5189836	+	1595	protein_coding	TRX-M4 [Source:UniProtKB/TrEMBL;Acc:A0A178VJ83]	215.585	234.172	309.866	190.447	231.528	331.583	224.97	261.137	253.802	361.138	412.759	498.358	0.827607	0.999931	-0.0313814	0.662978	0.940449	-0.0627713	7.39e-06	0.000413111	0.644943	2.74e-05	0.000998017	0.613553	7
AT1G15640.1	NA	1	5378886	5380239	+	1353	protein_coding	T16N11.15 protein [Source:UniProtKB/TrEMBL;Acc:Q9M9D1]	66.9051	49.6731	43.0061	102.863	101.191	86.5928	47.0083	21.4045	22.9682	86.0977	61.8324	47.061	0.00792885	0.421867	-0.802042	0.000595831	0.0253141	0.939879	0.117944	0.61992	-0.434598	2.75e-05	0.000998017	1.30732	4
AT4G22214.1	NA	4	11754912	11756270	+	1358	protein_coding	Defensin-like protein 99 [Source:UniProtKB/Swiss-Prot;Acc:Q7X6T3]	163.497	53.736	77.1752	103.909	117.34	119.369	191.355	129.473	143.489	359.758	361.343	373.002	0.0320676	0.727416	0.702622	0.347561	0.818948	0.310055	6.53e-08	6.05e-06	1.78403	2.75e-05	0.000998415	1.39146	1
AT1G22900.1	DIR11	1	8103612	8104605	-	993	protein_coding	Dirigent protein 11 [Source:UniProtKB/Swiss-Prot;Acc:Q67YM6]	29.7577	69.9217	66.1959	34.6034	45.3739	61.1971	38.6321	28.91	29.8909	7.18378	5.83379	14.4673	0.107861	0.971166	-0.668617	0.540969	0.905393	-0.250225	3.06e-07	2.49e-05	-2.55106	2.84e-05	0.00102834	-2.13267	2
AT2G25410.1	ATL22	2	10814393	10815994	+	1601	protein_coding	RING-H2 finger protein ATL22 [Source:UniProtKB/Swiss-Prot;Acc:Q9SKK8]	9.9084	5.06957	13.2296	29.5443	28.3217	23.2414	2.51775	0	1.14782	16.7314	17.5686	16.9009	0.00158138	0.159276	-2.85049	0.00544208	0.114122	1.53945	0.267939	0.830465	-0.601234	2.95e-05	0.00106453	3.78871	5
AT4G02280.1	SUS3	4	994726	998991	+	4265	protein_coding	Sucrose synthase (Fragment) [Source:UniProtKB/TrEMBL;Acc:W8Q6L8]	650.341	790.527	571.513	242.854	284.243	231.814	576.765	546.146	572.458	228.788	351.854	368.975	0.20653	0.999931	-0.249386	2.31e-12	1.79e-09	-1.41163	0.159163	0.700264	0.29461	3.05e-05	0.00109918	-0.867629	8
AT1G21140.1	NA	1	7404328	7405426	+	1098	protein_coding	Vacuolar iron transporter homolog 1 [Source:UniProtKB/Swiss-Prot;Acc:Q9LPU9]	137.977	354.76	425.725	126.256	205.685	184.747	145.246	269.743	313.636	102.885	151.099	136.313	0.244562	0.999931	-0.300476	0.00274568	0.07404	-0.780683	0.0151165	0.197237	-0.663121	3.09e-05	0.00111254	-1.14333	6
AT4G02940.1	ALKBH10B	4	1306313	1311038	+	4725	protein_coding	RNA demethylase ALKBH10B [Source:UniProtKB/Swiss-Prot;Acc:Q9ZT92]	2185.03	1066.37	1108.04	1034.36	672.119	543.867	2056.84	1309.54	1222.23	1002.71	653.265	731.602	0.424726	0.999931	0.120252	7.48e-09	2.05e-06	-0.880532	0.0285244	0.294513	0.345069	3.13e-05	0.00112411	-0.655714	8
AT1G04970.1	NA	1	1411088	1413627	+	2539	protein_coding	Putative BPI/LBP family protein At1g04970 [Source:UniProtKB/Swiss-Prot;Acc:Q9MAU5]	446.305	550.801	625.827	346.664	489.848	621.806	454.616	560.349	577.753	363.959	272.75	445.939	0.856835	0.999931	-0.0296689	0.205862	0.697451	-0.208791	0.00159108	0.0377011	-0.541098	3.14e-05	0.00112651	-0.720221	2
AT1G05630.2	AT5PTASE13	1	1682229	1687363	+	5134	protein_coding	Endonuclease/exonuclease/phosphatase family protein [Source:TAIR;Acc:AT1G05630]	74.993	56.8341	60.557	72.4609	55.7051	47.6434	60.3517	88.6975	51.5066	30.9716	14.3197	18.1506	0.812445	0.999931	0.0786029	0.734253	0.956644	-0.113149	0.000236611	0.00798943	-1.38487	3.17e-05	0.0011334	-1.57662	2
AT5G27930.2	PPC6-7	5	9957816	9961374	-	3558	protein_coding	Probable protein phosphatase 2C 73 [Source:UniProtKB/Swiss-Prot;Acc:Q0WRB2]	155.071	67.9673	66.1023	165.196	101.833	135.38	171.095	122.966	93.9804	332.855	193.958	270.751	0.119539	0.991439	0.476814	0.0500465	0.39238	0.599072	0.000134729	0.0050718	1.16595	3.22e-05	0.00114806	1.28821	7
AT1G12520.2	CCS	1	4267091	4268923	-	1832	protein_coding	Copper chaperone for superoxide dismutase, chloroplastic/cytosolic [Source:UniProtKB/Swiss-Prot;Acc:Q9LD47]	89.1841	126.733	158.765	115.111	123.821	199.643	143.52	172.278	204.341	89.6469	128.793	135.191	0.0056462	0.352662	0.484405	0.317057	0.797473	0.177379	0.0123859	0.172863	-0.458246	3.26e-05	0.00116058	-0.765272	2
AT5G48900.1	NA	5	19825078	19829140	+	4062	protein_coding	Probable pectate lyase 20 [Source:UniProtKB/Swiss-Prot;Acc:Q93WF1]	287.967	327.609	236.918	231.409	236.086	200.881	222.302	211.761	251.116	144.436	130.833	123.24	0.0574163	0.871584	-0.313438	0.0376751	0.34263	-0.342865	5.41e-05	0.00232011	-0.719623	3.34e-05	0.00118636	-0.74905	2
AT2G30770.1	CYP71A13	2	13109909	13111988	-	2079	protein_coding	Indoleacetaldoxime dehydratase [Source:UniProtKB/Swiss-Prot;Acc:O49342]	37.9649	285.989	247.979	114.149	377.688	303.35	22.6532	98.4098	60.7945	8.35932	16.7587	3.6236	0.0129811	0.529625	-1.54376	0.362646	0.827006	0.558951	2.99e-13	6.66e-11	-5.00319	3.35e-05	0.00118821	-2.90048	3
AT4G00400.1	GPAT8	4	173953	176870	-	2917	protein_coding	Probable glycerol-3-phosphate acyltransferase 8 [Source:UniProtKB/Swiss-Prot;Acc:Q5XF03]	189.7	159.273	153.129	128.495	111.521	95.1976	198.762	128.306	150.123	102.587	59.631	72.5295	0.717838	0.999931	-0.0710035	0.00549929	0.114954	-0.556945	0.057456	0.437159	-0.415656	3.38e-05	0.001198	-0.901597	6
AT4G25620.1	NA	4	13067186	13069762	-	2576	protein_coding	At4g25620 [Source:UniProtKB/TrEMBL;Acc:Q8GYX5]	150.1	213.047	198.287	178.477	218.175	227.434	170.24	230.941	215.421	387.639	309.989	377.185	0.440927	0.999931	0.131826	0.418853	0.857665	0.13809	2.93e-05	0.0013672	0.710559	3.38e-05	0.001198	0.716823	7
AT1G30400.2	ABCC1	1	10727649	10738055	+	10406	protein_coding	ABC transporter C family member 1 [Source:UniProtKB/Swiss-Prot;Acc:Q9C8G9]	46.9614	119.773	68.2525	39.8119	90.392	176.862	140.797	209.419	271.166	42.8651	57.3313	188.825	0.000905177	0.110708	1.35679	0.865842	0.979887	0.0701985	0.263564	0.828026	-0.475166	3.39e-05	0.00119814	-1.76176	6
AT5G48410.1	GLR1.3	5	19620267	19623425	+	3158	protein_coding	Glutamate receptor 1.3 [Source:UniProtKB/Swiss-Prot;Acc:Q9FH75]	94.803	90.3107	129.951	46.9322	96.1094	111.126	143.366	141.092	108.789	47.6753	40.3846	76.2017	0.290335	0.999931	0.349118	0.257866	0.749134	-0.379362	0.0371945	0.344304	-0.737293	3.41e-05	0.00120432	-1.46577	6
AT3G63140.1	CSP41A	3	23326867	23328789	-	1922	protein_coding	Chloroplast stem-loop binding protein of 41 kDa a, chloroplastic [Source:UniProtKB/Swiss-Prot;Acc:Q9LYA9]	17.3307	6.08505	5.51042	14.2695	8.89563	7.39931	3.3559	10.6963	4.58785	29.8516	49.4491	41.0706	0.426011	0.999931	-0.562427	0.844433	0.976338	0.132417	0.000780243	0.0214988	2.18852	3.45e-05	0.00121689	2.88336	7
AT2G15890.1	MEE14	2	6920369	6922161	-	1792	protein_coding	CCG-binding protein 1 [Source:UniProtKB/Swiss-Prot;Acc:Q9XIM0]	759.963	1293.17	1925.15	1963.34	1621.14	3677.02	1003.32	1062.04	1877.17	3161.08	2560.14	4250.37	0.934481	0.999931	0.021221	0.000989409	0.0368858	0.84985	0.298349	0.852643	0.274078	3.53e-05	0.00124301	1.10271	5
AT5G45840.2	NA	5	18594080	18597907	-	3827	protein_coding	NA	23.0858	22.3224	39.65	44.8857	29.8879	40.2105	11.7386	10.6898	8.01772	57.2243	29.432	41.1175	0.00271915	0.219043	-1.46846	0.314605	0.795151	0.43799	0.706667	0.980689	0.16536	3.56e-05	0.00124809	2.07182	5
AT3G23800.2	SBP3	3	8581890	8583934	+	2044	protein_coding	SBP3 [Source:UniProtKB/TrEMBL;Acc:A0A178VEQ9]	146.881	117.652	83.7515	98.8783	84.0918	174.436	57.8847	65.2422	61.9249	259.058	114.034	286.329	0.0282668	0.702039	-0.927349	0.988228	0.999615	0.00614667	0.0410573	0.364943	0.865621	3.56e-05	0.00124809	1.79912	7
AT2G20750.1	EXPB1	2	8940833	8942706	+	1873	protein_coding	Expansin-B1 [Source:UniProtKB/Swiss-Prot;Acc:Q9SKU2]	436.639	219.045	187.374	258.852	155.298	125.766	244.166	161.53	156.023	120.632	77.0643	68.8405	0.00184056	0.172978	-0.515412	0.000738283	0.0298173	-0.558983	8.28e-05	0.00335929	-0.73492	3.6e-05	0.00126059	-0.778491	2
AT2G25460.2	NA	2	10832578	10835660	-	3082	protein_coding	CONTAINS InterPro DOMAIN/s: C2 calcium-dependent membrane targeting (InterPro:IPR000008); BEST Arabidopsis thaliana protein match is: unknown protein (TAIR:AT5G04860.1); Has 108 Blast hits to 69 proteins in 11 species: Archae - 0; Bacteria - 0; Meta /.../0; Fungi - 0; Plants - 108; Viruses - 0; Other Eukaryotes - 0 (source: NCBI BLink). [Source:TAIR;Acc:AT2G25460]	144.27	158.295	224.667	246.897	316.608	320.666	168.521	118.648	128.263	847.475	263.31	292.699	0.388876	0.999931	-0.3643	0.0712482	0.460471	0.75766	0.113615	0.608138	0.676256	3.61e-05	0.00126267	1.79822	5
AT5G46050.1	NPF5.2	5	18674968	18679191	-	4223	protein_coding	Protein NRT1/ PTR FAMILY 5.2 [Source:UniProtKB/Swiss-Prot;Acc:Q9FNL7]	95.6781	103.475	111.269	116.254	138.194	277.121	110.705	114.409	130.647	257.675	245.214	329.996	0.459821	0.999931	0.186205	0.00700755	0.13475	0.670245	0.0226173	0.253939	0.561951	3.64e-05	0.00126763	1.04599	5
AT2G03360.2	NA	2	1022190	1024497	-	2307	protein_coding	Glycosyltransferase family 61 protein [Source:UniProtKB/TrEMBL;Acc:F4ISB4]	106.434	89.2584	46.2799	67.2856	39.6143	67.6696	77.1736	62.0286	83.6983	27.4521	20.1323	14.4998	0.842976	0.999931	-0.0740454	0.275578	0.765812	-0.411025	0.000830725	0.0226212	-1.40536	3.64e-05	0.00126763	-1.74234	2
AT3G60330.4	AHA7	3	22298549	22303718	+	5169	protein_coding	Plasma membrane ATPase [Source:UniProtKB/TrEMBL;Acc:A0A1I9LS30]	201.109	487.115	255.465	445.934	317.331	219.125	362.143	234.055	203.779	70.2985	27.7831	85.898	0.536069	0.999931	-0.282274	0.963035	0.995439	0.0211431	1.54e-06	0.000103033	-2.29587	3.7e-05	0.00128287	-1.99245	2
AT3G04070.1	NAC047	3	1061300	1063234	-	1934	protein_coding	NAC transcription factor 47 [Source:UniProtKB/Swiss-Prot;Acc:Q84TD6]	398.554	396.569	455.12	488.28	464.925	524.373	285.227	255.619	240.815	193.395	139.193	154.644	6.82e-06	0.00303595	-0.674374	0.0938175	0.516582	0.244013	8.46e-24	6.54e-21	-1.59829	3.73e-05	0.00129286	-0.679898	3
AT4G01026.1	PYL7	4	446978	448511	+	1533	protein_coding	RCAR2 [Source:UniProtKB/TrEMBL;Acc:A0A178UTD1]	61.1099	85.163	92.6151	63.1559	93.8812	109.852	78.0567	86.6763	94.1399	133.881	169.75	199.156	0.503142	0.999931	0.126971	0.533265	0.903536	0.117637	1.89e-05	0.000942992	0.775061	3.76e-05	0.00130013	0.765728	7
AT2G39410.1	NA	2	16455569	16458196	+	2627	protein_coding	Alpha/beta-Hydrolases superfamily protein [Source:UniProtKB/TrEMBL;Acc:O80628]	68.5404	82.1226	142.228	110.016	141.627	236.611	72.1803	130.547	98.7283	230.696	195.691	354.872	0.818565	0.999931	0.0611223	0.0108565	0.176721	0.666964	0.056293	0.43176	0.495158	3.89e-05	0.00133977	1.101	5
AT5G20230.1	BCB	5	6826365	6827748	+	1383	protein_coding	SAG14 [Source:UniProtKB/TrEMBL;Acc:A0A178UM84]	57.8152	123.68	106.959	53.9808	134.371	232.34	114.158	117.72	187.172	290.546	360.22	691.493	0.0544337	0.862802	0.563572	0.270682	0.761154	0.324514	6.73e-07	5.05e-05	1.44533	3.97e-05	0.00136496	1.20628	1
AT5G33355.1	NA	5	12599250	12599944	+	694	protein_coding	Defensin-like protein 207 [Source:UniProtKB/Swiss-Prot;Acc:Q3E8R5]	0	7.07581	5.53352	14.185	39.923	102.849	2.52739	17.1847	21.9977	43.4553	68.0135	115.063	0.0058574	0.358229	1.69851	3.89e-09	1.17e-06	3.41053	0.651998	0.97376	0.184357	4.01e-05	0.00137593	1.89637	3
AT3G49620.1	DIN11	3	18393747	18397050	+	3303	protein_coding	Probable 2-oxoglutarate-dependent dioxygenase DIN11 [Source:UniProtKB/Swiss-Prot;Acc:Q8H113]	0	2.02837	8.81658	0	30.7298	62.3667	3.35587	85.5695	536.766	1823.29	3335.06	4614.49	5.05e-06	0.00237695	5.42009	0.0182879	0.236235	2.87354	1.17e-10	1.8e-08	6.8741	4.01e-05	0.00137593	4.32756	8
AT5G07870.1	NA	5	2513792	2515731	+	1939	protein_coding	HXXXD-type acyl-transferase family protein [Source:UniProtKB/TrEMBL;Acc:Q9SD97]	701.173	906.872	667.667	624.032	687.028	523.497	548.536	617	608.647	360.341	392.01	339.617	0.0237963	0.67099	-0.359153	0.0521432	0.401403	-0.308445	8.18e-06	0.00045099	-0.741157	4.05e-05	0.00138662	-0.690449	2
AT2G47200.1	NA	2	19377575	19378331	-	756	protein_coding	Uncharacterized protein At2g47200 [Source:UniProtKB/TrEMBL;Acc:O22894]	443.877	426.227	323.643	456.213	277.704	208.488	431.343	375.183	239.774	224.58	148.228	93.8254	0.333589	0.999931	-0.205144	0.0930934	0.516165	-0.35733	0.000539178	0.0158941	-0.779605	4.07e-05	0.00139121	-0.931792	2
AT1G23760.1	PGL1	1	8401808	8404301	+	2493	protein_coding	Polygalacturonase 1 beta-like protein 1 [Source:UniProtKB/Swiss-Prot;Acc:P92982]	272.104	474.84	648.752	410.063	908.031	1077.12	245.685	535.584	717.094	941.938	1134.08	1113.7	0.812445	0.999931	0.0490704	0.000805447	0.0316507	0.689265	0.272119	0.831667	0.228827	4.12e-05	0.00140725	0.869021	5
AT5G40850.3	UPM1	5	16366353	16368952	+	2599	protein_coding	AT5g40850/MHK7_8 [Source:UniProtKB/TrEMBL;Acc:Q42606]	2202.42	810.522	685.276	689.317	294.195	248.541	2056.54	739.952	505.456	277.991	239.271	288.871	0.554798	0.999931	-0.177506	1.96e-06	0.000280553	-1.4406	0.934215	0.996668	-0.0258835	4.13e-05	0.00141074	-1.28898	8
AT1G69150.1	NA	1	25993262	25995435	-	2173	protein_coding	Cysteine/Histidine-rich C1 domain family protein [Source:UniProtKB/TrEMBL;Acc:F4I0J7]	4.94797	14.2037	6.60924	14.2792	21.8154	14.811	7.54723	5.34559	11.4573	73.94	36.1333	36.2712	0.905802	0.999931	-0.0779815	0.107635	0.547347	1.00253	0.00962814	0.146312	1.51335	4.2e-05	0.00143057	2.59386	5
AT5G58900.1	NA	5	23783102	23785512	-	2410	protein_coding	Homeodomain-like transcriptional regulator [Source:UniProtKB/TrEMBL;Acc:Q9FIL9]	401.715	183.61	217.041	307.949	236.811	227.388	408.456	253.423	181.093	558.37	362.683	379.52	0.703854	0.999931	0.0828472	0.808146	0.969249	0.0529737	1.91e-05	0.000951152	0.946677	4.2e-05	0.00143057	0.916804	7
AT5G24313.1	NA	5	8276785	8277406	-	621	protein_coding	At5g24313 [Source:UniProtKB/TrEMBL;Acc:Q8L8Z4]	45.6461	22.248	9.95537	59.8297	56.1659	38.8671	47.9933	31.127	18.5005	85.5785	65.7598	61.1917	0.29359	0.999931	0.397996	0.00132238	0.0446554	1.17678	0.0356497	0.336072	0.735535	4.22e-05	0.00143467	1.51432	5
AT3G53480.1	ABCG37	3	19825267	19831880	+	6613	protein_coding	ABC transporter G family member 37 [Source:UniProtKB/Swiss-Prot;Acc:Q9LFH0]	5952.45	7091.57	6264.31	3689.86	3710.63	4220.82	6446.16	8828.33	9168.58	6028.5	5124.8	6698.7	0.00834225	0.432071	0.323946	1.15e-09	3.87e-07	-0.75077	1.14e-05	0.00060986	0.554475	4.35e-05	0.0014721	-0.520242	8
AT5G59540.1	NA	5	23995850	23997821	-	1971	protein_coding	1-aminocyclopropane-1-carboxylate oxidase homolog 12 [Source:UniProtKB/Swiss-Prot;Acc:Q9LTH7]	335.761	329.669	374.615	232.468	183.492	237.935	253.31	268.412	320.975	181.384	159.453	196.986	0.047394	0.838851	-0.310177	1.72e-05	0.00165189	-0.681335	0.0580544	0.439343	-0.32024	4.43e-05	0.00149578	-0.691398	8
AT1G29930.1	LHCB1.3	1	10477885	10479114	+	1229	protein_coding	Chlorophyll a-b binding protein 1, chloroplastic [Source:UniProtKB/Swiss-Prot;Acc:P04778]	469.9	430.878	970.273	361.608	438.667	381.3	316.429	358.483	383.464	461.435	1626.26	2417.55	0.0573981	0.871584	-0.77576	0.12233	0.577576	-0.631236	0.000155699	0.00569895	1.57849	4.43e-05	0.00149578	1.72301	7
AT4G11650.1	OSM34	4	7024852	7026224	-	1372	protein_coding	OSM34 [Source:UniProtKB/TrEMBL;Acc:A0A178V0T2]	4579.27	8312.9	10256.5	4317.48	6515.67	8082.12	4065.84	5975.77	6263.9	3995.18	4805.71	5419.29	4.86e-06	0.00236696	-0.473106	0.00196673	0.0596424	-0.320596	2.71e-08	2.64e-06	-0.59123	4.49e-05	0.00151269	-0.43872	3
AT1G50930.1	VUP2	1	18876810	18877844	+	1034	protein_coding	Vascular-related unknown protein 2 [Source:UniProtKB/Swiss-Prot;Acc:Q9C6I7]	38.8982	17.2167	20.9793	32.5318	20.2853	14.7515	29.417	21.4313	10.3654	59.9873	43.1521	33.7056	0.406878	0.999931	-0.307974	0.733999	0.956644	-0.124056	0.000209697	0.00721175	1.34077	4.55e-05	0.00153035	1.52469	7
AT5G60660.1	PIP2-4	5	24375368	24377206	-	1838	protein_coding	PIP2F [Source:UniProtKB/TrEMBL;Acc:A0A178UG45]	678.477	788.969	1003	956.944	1092.74	1981.62	645.233	746.673	1012.99	1533.56	1352.85	1630.45	0.761038	0.999931	-0.0545013	0.000448123	0.0207572	0.626472	0.69387	0.98008	0.0715437	4.58e-05	0.00153848	0.752517	4
AT1G76590.1	NA	1	28740540	28742231	+	1691	protein_coding	At1g76590 [Source:UniProtKB/TrEMBL;Acc:Q2HIW3]	133.725	421.849	450.821	283.292	421.444	795.749	192.153	244.981	598.913	782.411	777.991	1283.71	0.870192	0.999931	0.0442725	0.0562629	0.414543	0.515558	0.0158241	0.20389	0.659783	4.59e-05	0.00153848	1.13107	5
AT1G13300.1	HRS1	1	4556878	4558793	+	1915	protein_coding	Transcription factor HRS1 [Source:UniProtKB/Swiss-Prot;Acc:Q9FX67]	1116.21	1338.45	1121.11	2040.82	1808.28	1731.72	1099.33	926.535	889.407	1486.4	1218.61	1684.3	0.0450137	0.82568	-0.295749	1.07e-05	0.00112401	0.64521	0.03297	0.320485	-0.31946	4.65e-05	0.00155865	0.621499	4
AT4G39660.2	AGT2	4	18406714	18409564	+	2850	protein_coding	Alanine--glyoxylate aminotransferase 2 homolog 1, mitochondrial [Source:UniProtKB/Swiss-Prot;Acc:Q940M2]	49.4889	49.7084	64.9989	74.443	85.6647	120.579	62.901	80.1934	112.312	180.136	183.068	168.019	0.0125497	0.520584	0.605808	0.00266661	0.0726957	0.723602	0.000252176	0.00843321	0.836013	4.66e-05	0.00156043	0.953808	7
AT1G78660.2	GGH1	1	29585936	29588389	+	2453	protein_coding	Gamma-glutamyl hydrolase 1 [Source:UniProtKB/Swiss-Prot;Acc:Q9SYL6]	620.768	687.521	794.741	568.605	1067.81	1099	499.273	1012.04	1204.77	1666.45	1939.3	1866.91	0.173244	0.999931	0.28248	0.172172	0.65844	0.283508	3.95e-05	0.00177071	0.867878	4.68e-05	0.00156466	0.868906	7
AT5G45490.2	NA	5	18429047	18432320	+	3273	protein_coding	Probable disease resistance protein At5g45490 [Source:UniProtKB/Swiss-Prot;Acc:Q9FHI7]	453.234	310.283	471.802	731.587	652.079	873.83	382.657	372.315	469.346	701.327	670.509	825.894	0.906099	0.999931	-0.0224742	6.27e-06	0.000732377	0.852094	0.683033	0.977902	-0.0781883	4.72e-05	0.00157402	0.79638	4
AT3G51450.1	SSL7	3	19090947	19092511	+	1564	protein_coding	Protein STRICTOSIDINE SYNTHASE-LIKE 7 [Source:UniProtKB/Swiss-Prot;Acc:Q9SD04]	118.071	56.7801	84.8879	118.18	152.122	101.421	90.637	127.326	109.038	348.951	267.742	177.466	0.259494	0.999931	0.370299	0.0859901	0.496756	0.561982	0.000386539	0.0120715	1.16166	4.73e-05	0.00157532	1.35334	7
AT3G03270.1	NA	3	761134	763115	-	1981	protein_coding	AT3G03270 protein [Source:UniProtKB/TrEMBL;Acc:Q8LFK2]	183.616	284.669	250.541	174.957	132.976	152.89	289.011	197.093	217.474	110.26	118.096	118.061	0.900159	0.999931	-0.0290879	0.00636556	0.126303	-0.641435	0.110086	0.601714	-0.396445	4.75e-05	0.00158019	-1.00879	6
AT1G48750.1	NA	1	18035967	18036510	+	543	protein_coding	Bifunctional inhibitor/lipid-transfer protein/seed storage 2S albumin superfamily protein [Source:UniProtKB/TrEMBL;Acc:Q94AQ3]	3420.52	3913.66	4611.59	2495.82	3164.36	3101.1	2357.31	3679.24	4146.99	1871.01	2549.77	1556.98	0.205107	0.999931	-0.253869	0.0199062	0.246848	-0.46726	0.00215445	0.0477079	-0.631919	4.8e-05	0.0015954	-0.84531	6
AT5G41670.1	PGD3	5	16665026	16667390	-	2364	protein_coding	6-phosphogluconate dehydrogenase, decarboxylating [Source:UniProtKB/TrEMBL;Acc:A0A178UQL8]	1271.52	642.237	329.342	626.29	222.172	172.458	1347.53	407.312	375.754	156.206	213.5	135.426	0.772725	0.999931	-0.0867071	0.000507561	0.0224762	-1.05221	0.314305	0.862254	-0.317364	4.89e-05	0.0016216	-1.28286	8
AT3G47340.1	ASN1	3	17437840	17441431	-	3591	protein_coding	DIN6 [Source:UniProtKB/TrEMBL;Acc:A0A178VBT4]	236.636	612.842	1201.64	122.413	473.376	2582.92	353.842	959.957	1112.22	1998.17	3307	6653.56	0.311381	0.999931	0.349797	0.749495	0.959311	-0.110723	6.59e-08	6.08e-06	1.90515	4.89e-05	0.0016216	1.44463	1
AT1G28330.1	DRM1	1	9933884	9935269	-	1385	protein_coding	Dormancy-associated protein 1 [Source:UniProtKB/Swiss-Prot;Acc:B9DGG8]	431.303	710.858	1808.95	731.795	1037.29	2911.53	455.618	927.044	1774.31	2052.46	2406.88	4001.28	0.711618	0.999931	0.0916264	0.0297012	0.306389	0.538657	0.0195586	0.232244	0.589229	4.94e-05	0.00163421	1.03626	5
AT1G13260.1	RAV1	1	4542168	4543970	+	1802	protein_coding	AP2/ERF and B3 domain-containing transcription factor RAV1 [Source:UniProtKB/Swiss-Prot;Acc:Q9ZWM9]	415.775	1130.01	1022.47	1137.89	1057.28	1361.01	639.141	626.644	1201.33	2422.36	1953.83	2018.24	0.902445	0.999931	-0.0369683	0.0957954	0.52114	0.502282	0.0188006	0.226722	0.723419	5.03e-05	0.00166072	1.26267	5
AT2G17120.1	LYM2	2	7458930	7460819	+	1889	protein_coding	LysM domain-containing GPI-anchored protein 2 [Source:UniProtKB/Swiss-Prot;Acc:O23006]	428.38	434.035	465.125	330.193	425.447	485.103	366.666	469.611	360.223	232.899	293.192	280.197	0.305612	0.999931	-0.154745	0.395862	0.844551	-0.128131	1.88e-05	0.000941345	-0.678137	5.03e-05	0.00166072	-0.651523	2
AT4G28930.1	NA	4	14271072	14271652	+	580	protein_coding	Uncharacterized protein AT4g28930 [Source:UniProtKB/TrEMBL;Acc:Q9SV53]	15.8141	17.1666	8.86332	17.1974	12.2491	11.5202	13.4948	12.9032	12.7717	32.6827	57.8157	56.2089	0.845085	0.999931	-0.0974874	0.945844	0.992505	-0.0335975	5.55e-05	0.00236589	1.90161	5.05e-05	0.0016645	1.9655	7
AT2G34000.1	NA	2	14364931	14365743	+	812	protein_coding	At2g34000 [Source:UniProtKB/TrEMBL;Acc:O22953]	25.6572	78.9929	78.3982	85.3932	94.1277	147.509	29.4176	36.434	36.8567	103.184	88.7823	126.39	0.0258049	0.689859	-0.752937	0.00777539	0.143404	0.842958	0.502444	0.945371	-0.212398	5.16e-05	0.00169284	1.3835	5
AT5G37990.1	NA	5	15133867	15135169	-	1302	protein_coding	Probable S-adenosylmethionine-dependent methyltransferase At5g37990 [Source:UniProtKB/Swiss-Prot;Acc:Q9FKC8]	7297.35	3849.58	2230.15	4741.55	3717.09	2241.14	7711.68	3962.76	2833.23	2361.72	2365.49	1471.62	0.330579	0.999931	0.169735	0.417442	0.856798	-0.141754	0.0188767	0.227247	-0.421522	5.19e-05	0.00170261	-0.733012	2
AT5G22500.1	FAR1	5	7470328	7474125	+	3797	protein_coding	Fatty acyl-CoA reductase 1 [Source:UniProtKB/Swiss-Prot;Acc:Q39152]	559.258	397.655	452.807	486.402	274.793	347.962	524.195	410.606	432.094	272.02	178.831	236.902	0.862133	0.999931	-0.0356251	0.108151	0.547986	-0.331115	0.00692499	0.115862	-0.581442	5.24e-05	0.001715	-0.876931	2
AT1G23710.1	NA	1	8385188	8386522	+	1334	protein_coding	At1g23710 [Source:UniProtKB/TrEMBL;Acc:Q9ZUC4]	168.423	336.639	372.603	291.399	457.128	518.776	213.992	232.169	247.887	898.535	458.649	544.527	0.357061	0.999931	-0.301437	0.111901	0.556339	0.517717	0.100871	0.577229	0.543855	5.24e-05	0.001715	1.36301	5
AT1G64910.1	UGT79B10	1	24115097	24116858	-	1761	protein_coding	UDP-glycosyltransferase 79B10 [Source:UniProtKB/Swiss-Prot;Acc:Q9XIQ5]	60.2244	23.33	25.3422	59.1349	54.9688	66.6194	49.4888	26.7348	22.9279	81.1498	93.1432	91.8427	0.79493	0.999931	-0.106161	0.0310584	0.314599	0.85253	0.0731702	0.495146	0.699817	5.26e-05	0.00171961	1.65851	5
AT5G24300.2	SS1	5	8266790	8271205	+	4415	protein_coding	Starch synthase, chloroplastic/amyloplastic (Fragment) [Source:UniProtKB/TrEMBL;Acc:W8QN76]	345.491	395.699	298.493	276.435	336.878	216.905	340.437	372.023	343.657	202.697	210.168	187.429	0.886553	0.999931	0.0258271	0.0844477	0.492782	-0.314808	0.0229273	0.256192	-0.435572	5.5e-05	0.00179384	-0.776208	6
AT1G17147.1	VQ1	1	5863109	5864059	-	950	protein_coding	VQ motif-containing protein 1 [Source:UniProtKB/Swiss-Prot;Acc:Q1G3U8]	261.269	265.468	257.102	130.243	169.39	202.53	296.505	261.301	243.811	174.873	102.423	126.551	0.884515	0.999931	0.0337359	0.00640504	0.126797	-0.642115	0.194724	0.753287	-0.32058	5.51e-05	0.00179656	-0.996431	6
AT3G28050.1	NA	3	10442608	10445431	+	2823	protein_coding	WAT1-related protein [Source:UniProtKB/TrEMBL;Acc:A0A178VL75]	724.406	1047.78	1344.31	585.185	857.763	1065.81	700.431	1226.66	1276.1	590.809	878.299	601.748	0.894176	0.999931	0.0252502	0.0591765	0.422645	-0.359588	0.0354413	0.334546	-0.412438	5.53e-05	0.00180012	-0.797276	6
AT4G25350.1	PHO1-H4	4	12962965	12966629	-	3664	protein_coding	Phosphate transporter PHO1 homolog 4 [Source:UniProtKB/Swiss-Prot;Acc:Q6R8G6]	42.0421	73.0612	51.7595	57.1361	93.6838	85.7282	32.6969	58.7872	49.2396	89.3875	119.481	198.372	0.379472	0.999931	-0.278195	0.143637	0.613136	0.448435	0.0683823	0.479999	0.551563	5.56e-05	0.00180787	1.27819	5
AT3G14690.1	CYP72A15	3	4937317	4939804	+	2487	protein_coding	Cytochrome P450, family 72, subfamily A, polypeptide 15 [Source:UniProtKB/TrEMBL;Acc:A0A1I9LLM3]	1063.85	1007.43	1004.63	650.699	433.904	718.302	989.549	809.341	724.14	406.696	421.779	540.416	0.168552	0.999931	-0.285555	0.000217932	0.0120327	-0.770424	0.0703173	0.48575	-0.390267	5.58e-05	0.00181063	-0.875136	8
AT5G05600.2	NA	5	1672096	1674758	+	2662	protein_coding	Probable 2-oxoglutarate-dependent dioxygenase At5g05600 [Source:UniProtKB/Swiss-Prot;Acc:Q9FFF6]	57.719	49.7161	52.8694	39.7823	56.55	27.51	48.6338	71.625	132.88	280.197	224.463	272.076	0.115961	0.985546	0.616752	0.350916	0.820475	-0.375452	9.97e-11	1.55e-08	2.58194	5.6e-05	0.00181394	1.58974	1
AT4G01950.1	ATGPAT3	4	844342	846792	-	2450	protein_coding	glycerol-3-phosphate acyltransferase 3 [Source:TAIR;Acc:AT4G01950]	288.702	185.64	183.987	124.405	111.533	65.5735	260	220.273	167.335	126.465	100.751	105.156	0.985638	0.999931	-0.00309056	2.38e-09	7.49e-07	-1.0835	0.100462	0.576397	0.321521	5.6e-05	0.00181394	-0.758888	8
AT1G49000.1	NA	1	18123071	18124289	-	1218	protein_coding	At1g49000 [Source:UniProtKB/TrEMBL;Acc:Q9M9A2]	61.1138	89.2156	77.1825	49.9106	63.1317	54.9221	75.5417	103.802	49.3705	19.1279	32.605	30.1729	0.950782	0.999931	0.0213537	0.208014	0.699052	-0.441416	0.00469522	0.0875281	-1.08427	5.64e-05	0.00182367	-1.54704	2
AT5G37500.4	GORK	5	14889692	14895233	-	5541	protein_coding	gated outwardly-rectifying K+ channel [Source:TAIR;Acc:AT5G37500]	151.67	111.625	132.145	108.158	113.057	132.307	204.556	161.39	122.514	77.4598	79.1133	79.8396	0.179889	0.999931	0.304981	0.535684	0.903909	-0.142847	0.027914	0.291137	-0.538732	5.65e-05	0.00182648	-0.98656	2
AT3G05400.1	SUGTL5	3	1549446	1554219	+	4773	protein_coding	Sugar transporter ERD6-like 12 [Source:UniProtKB/Swiss-Prot;Acc:Q8VZT3]	122.077	110.574	39.6613	5.09867	7.27373	0	245.739	55.602	30.9446	5.96511	9.23621	0	0.840163	0.999931	-0.143226	7.11e-08	1.49e-05	-4.45192	0.301513	0.854718	0.972586	5.66e-05	0.00182752	-3.33611	8
AT1G26240.1	NA	1	9077874	9079646	-	1772	protein_coding	Proline-rich extensin-like family protein [Source:UniProtKB/TrEMBL;Acc:Q9C668]	274.719	389.512	371.314	920.681	1264.26	1193.88	90.5889	57.7467	45.8549	250.604	172.029	94.2612	4.32e-12	8.43e-09	-2.44485	3.48e-07	5.94e-05	1.72419	1.82e-14	4.57e-12	-2.68319	5.7e-05	0.00183689	1.48585	4
AT2G43620.1	NA	2	18093694	18095093	-	1399	protein_coding	Endochitinase At2g43620 [Source:UniProtKB/Swiss-Prot;Acc:O22841]	23.953	34.4675	44.1079	42.7757	46.951	46.466	29.3796	40.6678	25.2639	64.57	196.38	109.813	0.874017	0.999931	-0.0713955	0.345442	0.817949	0.418022	0.0024465	0.0526272	1.32376	5.71e-05	0.00183689	1.81318	7
AT1G80450.1	VQ11	1	30243430	30244949	-	1519	protein_coding	VQ motif-containing protein 11 [Source:UniProtKB/Swiss-Prot;Acc:Q9M8L3]	85.0045	52.7367	72.7383	80.5195	97.8537	106.76	70.4746	43.8552	59.6434	132.545	119.845	122.001	0.329719	0.999931	-0.270922	0.0950586	0.519405	0.449294	0.12408	0.632942	0.413314	5.76e-05	0.00185004	1.13353	5
AT1G31885.1	NIP3-1	1	11450337	11452068	+	1731	protein_coding	Aquaporin NIP3-1 [Source:UniProtKB/Swiss-Prot;Acc:Q9C6T0]	199.059	205.791	240.389	308.594	284.137	466.769	200.622	223.674	196.371	387.425	334.257	412.701	0.779942	0.999931	-0.0533595	0.00026052	0.0135677	0.684516	0.81051	0.98839	0.0452517	5.82e-05	0.00186458	0.783127	4
AT5G24180.1	NA	5	8195600	8197119	+	1519	protein_coding	Gb [Source:UniProtKB/TrEMBL;Acc:Q9FIP1]	2.47834	10.1366	8.82265	23.4209	14.5742	23.2282	3.35806	0	2.29733	15.5494	26.724	39.8135	0.0517502	0.85148	-1.75079	0.0259085	0.283941	1.5723	0.740533	0.98334	0.222485	5.85e-05	0.00187209	3.54558	5
AT5G46730.1	NA	5	18963977	18965222	+	1245	protein_coding	Glycine-rich protein [Source:UniProtKB/TrEMBL;Acc:Q7Y218]	241.132	297.059	205.074	180.303	120.586	97.1786	217.381	221.504	104.47	80.0873	49.3393	14.4844	0.209153	0.999931	-0.500009	0.021323	0.255984	-0.921277	0.00230657	0.0502427	-1.30032	5.99e-05	0.00191055	-1.72159	2
AT5G24930.1	COL4	5	8589457	8590949	+	1492	protein_coding	Zinc finger protein CONSTANS-LIKE 4 [Source:UniProtKB/Swiss-Prot;Acc:Q940T9]	194.993	270.626	264.706	113.015	135.241	244.91	172.957	252.623	343.526	98.1059	177.787	235.218	0.964203	0.999931	0.00932017	0.000979118	0.0366064	-0.698291	0.427465	0.918674	-0.174923	6e-05	0.00191307	-0.882535	8
AT4G04990.1	NA	4	2554997	2557258	+	2261	protein_coding	AT4g04990 protein [Source:UniProtKB/TrEMBL;Acc:Q9S9T8]	246.934	316.309	384.811	257.7	356.94	634.768	128.421	143.397	113.668	68.1438	63.5365	51.8971	5.01e-06	0.00237695	-1.26721	0.23229	0.723657	0.324154	1.84e-21	1.09e-18	-2.81374	6.08e-05	0.00193526	-1.22237	3
AT1G02400.1	GA2OX6	1	486800	489651	+	2851	protein_coding	Gibberellin 2-beta-dioxygenase 6 [Source:UniProtKB/Swiss-Prot;Acc:Q9FZ21]	378.884	215.996	224.858	193.618	168.252	136.325	303.751	268.515	162.921	157.674	79.5601	48.3055	0.628503	0.999931	-0.129927	0.0213044	0.255969	-0.623741	0.021465	0.246374	-0.661719	6.13e-05	0.00194899	-1.15553	6
AT5G45480.1	NA	5	18426104	18429090	-	2986	protein_coding	Transmembrane protein, putative (DUF594) [Source:UniProtKB/TrEMBL;Acc:Q9FHI8]	718.794	637.275	775.26	1000.96	782.527	1005.52	711.76	587.85	595.404	1010.57	862.633	929.029	0.235244	0.999931	-0.16926	0.00554452	0.11553	0.392282	0.843736	0.991895	0.028436	6.14e-05	0.0019492	0.589979	5
AT2G34020.1	NA	2	14371075	14373901	-	2826	protein_coding	Calcium-binding EF-hand family protein [Source:TAIR;Acc:AT2G34020]	286.967	267.849	198.27	223.378	336.906	297.296	288.462	288.652	329.944	468.642	593.371	620.278	0.222042	0.999931	0.254673	0.423888	0.860507	0.1671	7.92e-06	0.000439566	0.940863	6.14e-05	0.00194932	0.853291	7
AT1G50630.1	NA	1	18751456	18753941	-	2485	protein_coding	Extracellular ligand-gated ion channel protein (DUF3537) [Source:UniProtKB/TrEMBL;Acc:Q9LPT3]	415.717	484.904	372.373	389.542	373.38	401.917	407.605	420.22	369.038	299.444	220.837	232.077	0.563634	0.999931	-0.0872092	0.425139	0.860941	-0.120525	0.000124873	0.00475217	-0.610635	6.39e-05	0.00201862	-0.643951	2
AT1G54030.1	MVP1	1	20167597	20169684	+	2087	protein_coding	Inactive GDSL esterase/lipase-like protein 25 [Source:UniProtKB/Swiss-Prot;Acc:Q7XA74]	1866.7	1283.97	1050.26	1741.95	1212.18	968.291	2074.74	1591.57	1590.75	2576.63	1793.8	1769.74	0.000388354	0.0616097	0.365347	0.585163	0.918832	-0.0566039	1.13e-15	3.36e-13	0.845928	6.4e-05	0.00201988	0.423977	1
AT4G29520.1	NA	4	14493911	14495789	-	1878	protein_coding	Nucleophosmin [Source:UniProtKB/TrEMBL;Acc:Q9SU93]	754.887	726.881	533.685	556.114	383.676	181.652	888.911	644.24	818.71	477.054	276.661	223.262	0.327131	0.999931	0.255071	0.000658787	0.027454	-0.894664	0.818988	0.989356	0.0621556	6.41e-05	0.00201988	-1.08758	8
AT5G25140.1	CYP71B13	5	8672316	8674749	+	2433	protein_coding	Cytochrome P450 71B13 [Source:UniProtKB/Swiss-Prot;Acc:P58050]	91.5584	142.021	153.137	62.2034	58.9985	136.438	76.3219	121.897	129.51	51.3006	63.8123	76.1486	0.271981	0.999931	-0.256745	0.00377699	0.0896169	-0.689553	0.0209341	0.242328	-0.591428	6.47e-05	0.00203832	-1.02424	6
AT3G63380.1	ACA12	3	23406484	23410360	-	3876	protein_coding	Calcium-transporting ATPase [Source:UniProtKB/TrEMBL;Acc:A0A178VEV7]	1028.47	668.816	989.832	859.326	938.913	1102.15	1057.83	636.912	526.511	415.734	264.494	192.396	0.2866	0.999931	-0.309259	0.563867	0.911543	0.167432	1.82e-08	1.84e-06	-1.68945	6.49e-05	0.00204013	-1.21276	3
AT1G55265.1	NA	1	20617313	20618005	+	692	protein_coding	At1g55265 [Source:UniProtKB/TrEMBL;Acc:Q8LEJ7]	151.68	164.949	139.259	85.2861	86.1566	78.897	130.395	138.358	111.949	67.3488	80.0887	56.4793	0.173348	0.999931	-0.257601	1.25e-05	0.00128179	-0.855053	0.244006	0.810069	-0.251265	6.53e-05	0.00205287	-0.848717	8
AT5G24780.1	VSP1	5	8507590	8509201	-	1611	protein_coding	Vegetative storage protein 1 [Source:UniProtKB/Swiss-Prot;Acc:O49195]	1208.73	565.786	496.083	981.142	673.186	499.734	1111.11	1100.96	1027.19	1928.64	1610.06	1302.69	0.000778988	0.0988952	0.642262	0.936073	0.99151	0.0154208	5.43e-13	1.18e-10	1.41121	6.65e-05	0.00208541	0.78437	1
AT3G18250.1	NA	3	6258060	6258426	-	366	protein_coding	Putative membrane lipoprotein [Source:UniProtKB/TrEMBL;Acc:Q6E248]	47.1352	130.492	133.784	84.1117	132.615	147.988	36.4806	95.4171	70.8543	17.1957	34.625	14.2149	0.14495	0.999931	-0.594159	0.554219	0.909885	0.237632	2.55e-09	2.98e-07	-2.6378	6.73e-05	0.00210903	-1.80601	3
AT4G27860.1	NA	4	13873797	13876526	+	2729	protein_coding	vacuolar iron transporter (VIT) family protein [Source:TAIR;Acc:AT4G27860]	720.778	496.107	421.899	507.915	470.262	433.735	687.651	646.829	663.407	926.685	964.566	893.446	0.0269821	0.702039	0.311008	0.208137	0.699052	-0.178865	1.43e-13	3.31e-11	1.06413	6.81e-05	0.00212974	0.574256	1
AT1G28010.1	ABCB14	1	9763211	9768113	+	4902	protein_coding	ABC transporter B family member 14 [Source:UniProtKB/Swiss-Prot;Acc:Q9C7F2]	51.9152	61.9104	51.7468	72.4647	55.7013	45.5289	59.5113	50.2244	67.5253	25.0131	20.2202	24.2024	0.723054	0.999931	0.101308	0.800126	0.967671	0.0723857	8.06e-05	0.0032925	-1.28197	6.83e-05	0.00213404	-1.31089	2
AT1G73310.1	SCPL4	1	27562603	27565177	-	2574	protein_coding	Serine carboxypeptidase-like 4 [Source:UniProtKB/Swiss-Prot;Acc:Q9CAU4]	81.7008	105.475	110.207	76.4448	94.6154	135.304	82.2187	93.0568	103.224	186.269	148.355	242.804	0.661862	0.999931	-0.096374	0.95614	0.994097	-0.0120395	0.000229367	0.00778434	0.79841	6.9e-05	0.00215245	0.882744	7
AT5G14420.2	RGLG2	5	4648111	4651442	-	3331	protein_coding	E3 ubiquitin-protein ligase RGLG2 [Source:UniProtKB/Swiss-Prot;Acc:Q9LY87]	235.885	341.881	339.304	280.45	289.302	441.09	247.402	359.254	352.952	496.223	477.914	640.689	0.702155	0.999931	0.0555938	0.512669	0.898183	0.094962	0.000158801	0.00577509	0.548833	6.92e-05	0.00215708	0.588202	7
AT5G42900.1	COR27	5	17197641	17199793	-	2152	protein_coding	Cold regulated protein 27 [Source:UniProtKB/TrEMBL;Acc:Q8L8T7]	28.9227	5.06752	3.30916	44.7928	8.90965	6.33281	20.1522	1.07054	3.4475	120.868	8.34244	9.64824	0.524662	0.999931	-0.547872	0.204666	0.696917	1.02474	0.0173415	0.215671	1.87931	6.97e-05	0.00216877	3.45192	5
AT2G32150.2	NA	2	13658989	13660785	+	1796	protein_coding	At2g32150/F22D22.10 [Source:UniProtKB/TrEMBL;Acc:Q9SKY5]	189.108	393.375	592.069	345.325	485.584	718.274	194.72	411.976	590.084	720.789	757.644	997.007	0.939487	0.999931	0.0149037	0.0443243	0.372315	0.392837	0.033223	0.321622	0.419786	6.98e-05	0.00216957	0.797719	5
AT2G34600.1	TIFY 5B	2	14573030	14573952	+	922	protein_coding	Protein TIFY 5B [Source:UniProtKB/Swiss-Prot;Acc:O64687]	23.1721	29.3705	35.3323	18.3001	17.8499	32.6661	18.49	19.2875	33.397	104.368	55.6103	86.6772	0.451248	0.999931	-0.32091	0.345705	0.817949	-0.402313	2.31e-05	0.00111389	1.76956	7.03e-05	0.00217992	1.68816	7
AT1G30990.1	NA	1	11051999	11053295	+	1296	protein_coding	F17F8.9 [Source:UniProtKB/TrEMBL;Acc:Q9FYJ0]	104.276	64.8173	61.8318	239.932	245.033	205.478	99.1743	67.5065	71.4013	185.946	105.407	160.11	0.816435	0.999931	0.0617023	1.35e-10	5.56e-08	1.63492	0.0440259	0.378645	-0.508507	7.11e-05	0.00220061	1.06471	4
AT1G02930.1	GSTF6	1	661088	662475	-	1387	protein_coding	Glutathione S-transferase F6 [Source:UniProtKB/Swiss-Prot;Acc:P42760]	856.508	1820.71	1872.36	1129.5	2876.9	2767.96	594.301	1222.16	889.952	222.401	646.011	282.383	0.048027	0.838851	-0.72263	0.170544	0.656271	0.50077	3.66e-13	8.09e-11	-2.73472	7.15e-05	0.00221174	-1.51132	3
AT3G14770.1	SWEET2	3	4957334	4959704	-	2370	protein_coding	Bidirectional sugar transporter SWEET [Source:UniProtKB/TrEMBL;Acc:A0A178VM79]	238.453	598.428	579.613	336.418	475.39	589.973	301.99	582.867	605.408	241.114	382.471	489.35	0.639372	0.999931	0.0842331	0.886618	0.984434	-0.0256969	0.000653611	0.0187129	-0.633775	7.62e-05	0.00234509	-0.743705	2
AT4G20320.2	NA	4	10974456	10979627	+	5171	protein_coding	CTP synthase [Source:UniProtKB/TrEMBL;Acc:Q0WRY1]	497.981	724.473	754.438	910.999	986.27	906.881	534.098	700.167	759.362	1028.8	1192.53	1008.62	0.943321	0.999931	0.0108828	0.000850873	0.0328925	0.507637	0.416424	0.914306	0.125668	7.7e-05	0.00236804	0.622422	4
AT5G14650.1	NA	5	4724407	4726675	+	2268	protein_coding	Pectin lyase-like superfamily protein [Source:UniProtKB/TrEMBL;Acc:Q9LYJ5]	482.623	580.205	301.904	387.433	239.278	188.225	598.062	621.32	374.874	321.023	170.339	135.346	0.401886	0.999931	0.233294	0.00767959	0.142845	-0.748891	0.557925	0.956006	-0.170883	7.88e-05	0.00241769	-1.15307	6
AT3G01260.1	NA	3	80003	82182	-	2179	protein_coding	Galactose mutarotase-like superfamily protein [Source:UniProtKB/TrEMBL;Acc:F4J5Z7]	1224.39	941.277	900.246	1046	863.417	560.397	1136.62	840.587	841.552	658.836	566.249	308.126	0.507698	0.999931	-0.110698	0.0768562	0.473272	-0.296459	0.00359889	0.0714062	-0.506548	7.96e-05	0.00243602	-0.692309	2
AT1G64160.1	DIR5	1	23813943	23814839	+	896	protein_coding	Dirigent protein 5 [Source:UniProtKB/Swiss-Prot;Acc:Q9SH66]	2.48126	1.01306	12.1407	4.06882	16.2163	34.7962	5.88098	2.14229	10.3557	65.915	50.7337	93.9687	0.59434	0.999931	0.447172	0.0414703	0.360666	1.6298	0.00959023	0.145986	1.86503	7.96e-05	0.00243602	3.04767	5
AT4G12800.2	PSAL	4	7521257	7522670	+	1413	protein_coding	photosystem I subunit l [Source:TAIR;Acc:AT4G12800]	99.1658	62.8366	140.09	77.3677	93.9588	87.6017	70.5337	94.2089	118.368	148.398	331.169	472.751	0.718199	0.999931	-0.135235	0.497372	0.890731	-0.254974	1.7e-05	0.000869555	1.62698	8.12e-05	0.00248179	1.50724	7
AT4G34630.1	NA	4	16536661	16537964	-	1303	protein_coding	Prostatic spermine-binding-like protein [Source:UniProtKB/TrEMBL;Acc:O65687]	468.978	471.48	479.558	380.015	273.493	203.9	495.983	434.402	491.239	326.239	232.609	178.675	0.983751	0.999931	0.00414434	0.000309522	0.0156616	-0.742996	0.648124	0.972764	-0.0980668	8.34e-05	0.00254586	-0.845207	8
AT4G07820.1	NA	4	4636624	4637450	-	826	protein_coding	At4g07820 [Source:UniProtKB/TrEMBL;Acc:Q9ZPG2]	15.7234	41.5245	76.1834	32.5345	76.2645	186.52	9.24481	40.717	54.1233	76.7722	112.064	144.468	0.226148	0.999931	-0.398752	0.00220156	0.064593	0.937123	0.793956	0.987409	-0.07656	8.37e-05	0.00254931	1.25932	5
AT2G44340.1	VQ18	2	18314188	18315322	+	1134	protein_coding	VQ motif-containing protein 18 [Source:UniProtKB/Swiss-Prot;Acc:O64868]	109.87	54.7383	65.0659	234.214	88.2521	129.871	78.9131	35.3204	20.6752	125.586	78.509	106.173	0.0397374	0.792807	-0.828285	0.0075184	0.141049	1.03463	0.56037	0.956369	-0.229092	8.38e-05	0.00255049	1.63382	5
AT1G58280.1	NA	1	21620278	21622526	-	2248	protein_coding	Phosphoglycerate mutase-like protein 2 [Source:UniProtKB/Swiss-Prot;Acc:F4IBB2]	467.417	450.144	306.516	275.029	319.688	194.349	390.288	324.237	245.688	186.483	150.508	154.494	0.070458	0.905438	-0.345841	0.00198064	0.0598925	-0.594626	0.00622744	0.107884	-0.558438	8.5e-05	0.00257687	-0.807224	6
AT3G58710.1	WRKY69	3	21714912	21716916	+	2004	protein_coding	WRKY69 [Source:UniProtKB/TrEMBL;Acc:A0A178V7K8]	250.214	288.95	253.585	245.499	326.146	341.185	204.791	224.713	198.605	370.548	316.952	324.696	0.0364695	0.766308	-0.336503	0.223511	0.71518	0.191797	0.442305	0.923363	0.123062	8.52e-05	0.00257972	0.651362	5
AT3G47780.1	ABCA7	3	17624340	17629285	+	4945	protein_coding	ABC transporter A family member 7 [Source:UniProtKB/Swiss-Prot;Acc:Q9STT5]	1064.07	1005.69	818.153	1175.54	991.568	845.792	1173.62	835.762	701.788	656.525	449.568	532.32	0.453477	0.999931	-0.102198	0.528739	0.901957	0.085714	1.12e-07	9.85e-06	-0.751834	8.58e-05	0.00259359	-0.563922	3
AT5G25620.1	YUC6	5	8934941	8938768	-	3827	protein_coding	Flavin-binding monooxygenase family protein [Source:TAIR;Acc:AT5G25620]	132.752	95.3744	123.361	125.469	145.412	131.204	145.062	118.661	143.187	77.4996	77.3464	58.0437	0.305433	0.999931	0.213626	0.32085	0.799982	0.206796	7.83e-05	0.00321279	-0.884383	8.63e-05	0.00260628	-0.891214	2
AT5G17000.1	NA	5	5584708	5587237	-	2529	protein_coding	AT5g16970/F2K13_120 [Source:UniProtKB/TrEMBL;Acc:Q93Z72]	551.255	371.198	258.981	296.615	206.204	224.106	464.777	366.871	284.426	229.241	196.994	166.708	0.789721	0.999931	-0.0439303	0.000219445	0.0120653	-0.618871	0.506705	0.946192	-0.117797	8.78e-05	0.00264725	-0.692738	8
AT4G15390.2	NA	4	8792800	8794442	-	1642	protein_coding	HSR201-like protein [Source:UniProtKB/TrEMBL;Acc:O23392]	2019.31	1633.89	1931.87	3021.24	2205.13	3729.53	1760.93	1330.56	1323.47	3923.26	2131.83	2410.07	0.163105	0.999931	-0.343268	0.00405326	0.0944595	0.706895	0.836789	0.990982	-0.0518329	8.83e-05	0.00265898	0.99833	5
AT5G22250.1	CAF1-11	5	7365477	7366799	-	1322	protein_coding	Probable CCR4-associated factor 1 homolog 11 [Source:UniProtKB/Swiss-Prot;Acc:Q9FMS6]	62.7476	55.7677	55.1199	57.0557	67.9648	47.544	56.2265	37.4473	22.9535	144.585	71.1334	61.5741	0.0895938	0.9577	-0.611431	0.901214	0.986559	0.0434956	0.025349	0.273066	0.792968	8.98e-05	0.00269474	1.44789	7
AT5G59090.3	SBT4.12	5	23851905	23855275	-	3370	protein_coding	Subtilisin-like protease SBT4.12 [Source:UniProtKB/Swiss-Prot;Acc:Q8L7D2]	896.236	1082.63	1473.67	924.227	1336.9	1377.72	1002.82	1527.58	1838.38	2439.23	2612.61	2332.78	0.0433038	0.818564	0.318816	0.765463	0.961689	0.0472103	1.71e-08	1.76e-06	0.907788	9e-05	0.00269893	0.636182	1
AT5G02160.1	NA	5	426226	427461	+	1235	protein_coding	AT5g02160 [Source:UniProtKB/TrEMBL;Acc:Q9FPH2]	36.3707	53.7078	161.077	28.4968	75.3535	275.386	32.7534	74.952	160.952	150.861	298.351	567.838	0.913113	0.999931	0.0350673	0.620111	0.929545	0.158724	0.000325443	0.0105663	1.12436	9.03e-05	0.00270328	1.24802	7
AT2G25880.3	AtAUR2	2	11034652	11038191	-	3539	protein_coding	ataurora2 [Source:TAIR;Acc:AT2G25880]	21.4382	26.3802	70.4919	46.9233	53.3177	85.7057	12.5776	16.0353	40.0923	113.268	57.1693	143.9	0.117316	0.987129	-0.786146	0.162454	0.641748	0.671351	0.274831	0.834022	0.523385	9.09e-05	0.00271754	1.98088	5
AT3G58620.1	TTL4	3	21680027	21683280	+	3253	protein_coding	TTL4 [Source:UniProtKB/TrEMBL;Acc:A0A178VKQ3]	329.755	366.313	312.768	354.026	285.104	262.464	358.837	280.049	287.439	213.353	169.1	193.524	0.392688	0.999931	-0.123225	0.28355	0.771786	-0.154651	0.000171728	0.00613178	-0.57841	9.11e-05	0.00271934	-0.609836	2
AT2G38490.1	CIPK22	2	16113909	16115204	-	1295	protein_coding	CBL-interacting serine/threonine-protein kinase 22 [Source:UniProtKB/Swiss-Prot;Acc:O80902]	31.3759	18.2506	25.3563	78.4466	59.8787	47.5404	36.9264	20.3294	21.808	89.6293	44.3431	43.4604	0.826621	0.999931	0.0790055	6.11e-05	0.00463394	1.3562	0.733764	0.982408	0.110331	9.13e-05	0.00272273	1.38753	4
AT3G45700.1	NPF2.4	3	16778713	16781268	+	2555	protein_coding	Protein NRT1/ PTR FAMILY 2.4 [Source:UniProtKB/Swiss-Prot;Acc:Q9M173]	129.504	208.972	245.683	169.272	367.738	357.481	133.355	234.174	259.027	491.545	384.531	505.23	0.730649	0.999931	0.0834172	0.0207658	0.253047	0.555947	0.0420247	0.370001	0.491613	9.32e-05	0.00277417	0.964143	5
AT1G13340.1	NA	1	4569448	4571229	-	1781	protein_coding	Regulator of Vps4 activity in the MVB pathway protein [Source:UniProtKB/TrEMBL;Acc:Q9FX63]	264.061	289.055	279.91	213.043	207.809	239.976	264.26	249.207	214.451	159.977	146.723	176.383	0.188904	0.999931	-0.189007	0.0195773	0.244329	-0.337677	0.00283408	0.0592711	-0.463714	9.38e-05	0.00278853	-0.612384	2
AT1G01660.2	NA	1	239841	242703	-	2862	protein_coding	RING/U-box superfamily protein [Source:TAIR;Acc:AT1G01660]	77.5281	103.478	91.4355	123.398	159.196	187.226	108.186	71.6367	98.5508	214.71	160.428	210.341	0.862192	0.999931	0.0444695	0.00207969	0.0622029	0.770694	0.259404	0.823407	0.280689	9.73e-05	0.00288425	1.00691	5
AT5G62340.1	NA	5	25033471	25034404	+	933	protein_coding	At5g62340 [Source:UniProtKB/TrEMBL;Acc:Q9LVA5]	175.3	228.98	182.08	416.129	440.145	368.097	117.601	205.628	228.895	426.475	454.494	300.069	0.700962	0.999931	-0.103955	7.3e-05	0.00537927	1.05898	0.759462	0.985419	-0.0827898	9.89e-05	0.00292511	1.08015	4
AT2G42250.1	CYP712A1	2	17600075	17601849	-	1774	protein_coding	Cytochrome P450, family 712, subfamily A, polypeptide 1 [Source:UniProtKB/TrEMBL;Acc:O48532]	390.26	299.218	293.107	207.973	211.817	149.084	203.84	218.17	163.958	91.9057	106.532	117.206	8.54e-05	0.0206236	-0.736084	4.07e-05	0.00334806	-0.769003	0.000160716	0.00582193	-0.771926	0.00010062	0.00296881	-0.804845	6
AT3G27880.1	NA	3	10338148	10339528	+	1380	protein_coding	At3g27880 [Source:UniProtKB/TrEMBL;Acc:Q9LK89]	666.189	499.916	523.591	388.231	404.487	394.148	713.259	518.867	522.089	378.703	314.811	388.826	0.707124	0.999931	0.0568139	0.00153986	0.0501865	-0.484493	0.621459	0.967724	-0.0786959	0.000101802	0.00299691	-0.620003	8
AT5G22570.1	WRKY38	5	7495455	7496990	-	1535	protein_coding	Probable WRKY transcription factor 38 [Source:UniProtKB/Swiss-Prot;Acc:Q8GWF1]	17.3389	37.5157	35.2777	78.4485	148.074	70.7844	11.7491	13.9094	13.773	54.9702	48.5308	48.2909	0.0134703	0.538977	-1.16874	3.45e-05	0.00293972	1.7457	0.0128757	0.177652	-1.05056	0.000102404	0.00301126	1.86388	4
AT3G29430.1	NA	3	11311266	11312823	+	1557	protein_coding	Geranylgeranyl pyrophosphate synthase 11, chloroplastic [Source:UniProtKB/Swiss-Prot;Acc:Q9LIA0]	311.171	375.219	395.685	336.31	352.648	466.083	265.978	251.385	235.175	421.602	383.673	393.729	0.000754515	0.0973967	-0.513025	0.590662	0.920903	0.0802092	0.899001	0.996252	0.0193668	0.000103848	0.00305029	0.612601	5
AT1G29050.1	TBL38	1	10136246	10139228	-	2982	protein_coding	Protein trichome birefringence-like 38 [Source:UniProtKB/Swiss-Prot;Acc:Q8VY22]	1087.94	834.579	812.349	582.899	645.498	498.807	941.454	640.794	580.539	486.154	399.49	426.302	0.0149335	0.556085	-0.341484	1.01e-05	0.00108225	-0.622711	0.045519	0.385481	-0.295538	0.000105221	0.00308715	-0.576765	8
AT1G07350.1	SR45A	1	2257394	2260187	-	2793	protein_coding	Serine/arginine-rich splicing factor SR45a [Source:UniProtKB/Swiss-Prot;Acc:Q84TH4]	165.043	76.066	44.0812	135.569	85.714	35.9425	169.465	55.6181	43.5799	205.353	78.8038	86.9808	0.756506	0.999931	-0.0891394	0.98077	0.998034	-0.00691124	0.000266518	0.0088491	1.06337	0.000105625	0.00309554	1.1456	7
AT4G27020.1	NA	4	13568367	13571495	-	3128	protein_coding	AT4g27020/F10M23_360 [Source:UniProtKB/TrEMBL;Acc:Q9SZ41]	316.74	412.877	429.663	204.967	254.58	313.069	351.414	400.976	467.606	317.343	251.898	280.423	0.643022	0.999931	0.0701512	7.13e-05	0.00527172	-0.614067	0.686228	0.977902	0.0649532	0.000108218	0.00316302	-0.619265	8
AT2G26690.1	NPF6.2	2	11347147	11350993	-	3846	protein_coding	Protein NRT1/ PTR FAMILY 6.2 [Source:UniProtKB/Swiss-Prot;Acc:Q9SZY4]	181.45	363.185	308.459	91.7832	259.403	187.225	179.472	310.071	256.694	70.3782	152.023	152.314	0.555833	0.999931	-0.188407	0.0232136	0.26834	-0.731363	0.0227927	0.255405	-0.763837	0.00010829	0.00316302	-1.30679	6
AT2G05540.1	NA	2	2033154	2034283	+	1129	protein_coding	At2g05540/T20G20.11 [Source:UniProtKB/TrEMBL;Acc:Q9SL13]	4.13785	11.1406	38.6444	8.13343	28.3972	123.289	11.7663	36.4317	40.3062	61.1806	179.286	250.404	0.0367298	0.768148	0.956247	0.00896503	0.15652	1.18054	0.000613352	0.0178166	1.37474	0.00011196	0.00326657	1.59903	7
AT1G49950.1	TRB1	1	18494029	18497260	-	3231	protein_coding	Telomere repeat-binding factor 1 [Source:UniProtKB/Swiss-Prot;Acc:Q8VWK4]	77.576	62.8788	89.269	128.425	143.139	147.986	98.9992	99.4757	88.3166	154.035	192.765	158.242	0.121177	0.993787	0.324365	2.14e-05	0.00196891	0.865047	0.193444	0.75166	0.256388	0.00011243	0.0032738	0.79707	4
AT3G15700.1	NA	3	5320644	5322432	-	1788	protein_coding	P-loop containing nucleoside triphosphate hydrolases superfamily protein [Source:TAIR;Acc:AT3G15700]	43.7473	20.2817	28.6576	47.8969	32.3546	29.5913	30.2065	25.674	16.0616	63.3043	46.0678	48.3079	0.320554	0.999931	-0.345133	0.382257	0.837952	0.289881	0.0288024	0.29596	0.717905	0.000112584	0.0032738	1.35292	5
AT2G16060.1	AHB1	2	6982531	6983777	-	1246	protein_coding	NSHB1 [Source:UniProtKB/TrEMBL;Acc:A0A384KL50]	319.077	244.216	219.553	331.778	174.209	65.4157	477.03	212.01	146.011	124.524	82.4989	42.1949	0.778379	0.999931	-0.0822981	0.0331496	0.323475	-0.628588	0.0339229	0.325522	-0.665744	0.000113443	0.00329149	-1.21203	6
AT1G21170.2	SEC5B	1	7413050	7419643	+	6593	protein_coding	Exocyst complex component SEC5 [Source:TAIR;Acc:AT1G21170]	57.6915	84.233	46.246	59.1891	104.154	178.911	14.2504	10.687	18.3156	55.9946	42.947	82.2746	2.78e-06	0.0014293	-2.1541	0.0893585	0.507896	0.700128	0.0167725	0.210749	-1.01716	0.000114284	0.00331222	1.83707	5
AT2G42140.1	VQ17	2	17568677	17569669	-	992	protein_coding	VQ motif-containing protein 17 [Source:UniProtKB/Swiss-Prot;Acc:O48522]	14.0523	17.227	9.92942	35.621	19.4461	42.2047	13.4373	20.3441	20.6939	62.2599	54.1699	63.8968	0.424579	0.999931	0.369662	0.00676501	0.130834	1.20155	0.0363622	0.339799	0.860047	0.000116245	0.0033653	1.69193	5
AT5G46050.2	NPF5.2	5	18675029	18676883	-	1854	protein_coding	Protein NRT1/ PTR FAMILY 5.2 [Source:UniProtKB/Swiss-Prot;Acc:Q9FNL7]	11.5513	21.3001	25.3442	20.3891	33.1476	34.8912	13.4217	6.41685	37.8375	88.3277	70.4574	101.496	0.932396	0.999931	-0.0448121	0.258778	0.749723	0.581371	0.00579524	0.101725	1.37349	0.000116734	0.00337575	1.99968	7
AT5G63450.1	CYP94B1	5	25408834	25410669	-	1835	protein_coding	cytochrome P450, family 94, subfamily B, polypeptide 1 [Source:TAIR;Acc:AT5G63450]	49.4952	26.3742	40.7655	27.5305	30.7146	35.9569	68.7773	9.624	26.3637	176.594	97.3687	122.067	0.673813	0.999931	-0.235611	0.708689	0.950535	-0.208996	0.000115435	0.00442931	2.16989	0.000116957	0.00337846	2.1965	7
AT4G15396.1	CYP702A6	4	8807483	8810512	+	3029	protein_coding	Cytochrome P450, family 702, subfamily A, polypeptide 6 [Source:UniProtKB/TrEMBL;Acc:F4JK32]	50.3349	51.7264	35.2635	44.8525	63.8765	30.6589	51.1731	27.8079	26.375	70.4338	110.685	173.974	0.415549	0.999931	-0.385081	0.931589	0.991423	0.0401302	0.00233236	0.0506807	1.42926	0.000117099	0.00337884	1.85447	7
AT2G39730.2	RCA	2	16570746	16573692	-	2946	protein_coding	Ribulose bisphosphate carboxylase/oxygenase activase, chloroplastic [Source:UniProtKB/Swiss-Prot;Acc:P10896]	123.719	241.444	199.4	76.4845	117.987	122.698	93.0918	205.291	166.168	203.985	518.185	678.143	0.301695	0.999931	-0.319619	0.00465048	0.103405	-0.886562	1.56e-08	1.61e-06	1.78906	0.000117326	0.00338165	1.22211	1
AT1G02230.1	NAC004	1	434965	436922	-	1957	protein_coding	NAC domain-containing protein 4 [Source:UniProtKB/Swiss-Prot;Acc:O81913]	131.241	87.2115	74.9504	193.627	119.711	131.048	117.469	63.1152	50.4791	38.2212	7.53847	16.9079	0.323952	0.999931	-0.366106	0.0591503	0.422645	0.687933	7.63e-11	1.22e-08	-2.6805	0.000117893	0.00339355	-1.62646	3
AT2G39350.1	ABCG1	2	16430085	16432751	-	2666	protein_coding	ABC transporter G family member 1 [Source:UniProtKB/Swiss-Prot;Acc:O80946]	507.016	666.658	525.33	563.16	535.5	492.101	533.237	517.353	462.674	283.692	348.253	355.586	0.272973	0.999931	-0.165189	0.532602	0.90337	-0.0939158	1.33e-05	0.000693954	-0.686003	0.000117998	0.00339355	-0.61473	2
AT1G26700.1	MLO14	1	9227378	9232437	+	5059	protein_coding	MLO-like protein 14 [Source:UniProtKB/Swiss-Prot;Acc:Q94KB1]	13.194	4.0583	4.40602	16.3197	37.9729	20.1017	3.35422	17.1053	13.7478	75.1266	68.0765	68.9193	0.403773	0.999931	0.602232	0.011936	0.185938	1.75361	0.0215449	0.24685	1.50162	0.000118432	0.00339854	2.653	5
AT4G23400.1	PIP1-5	4	12220641	12222468	+	1827	protein_coding	PIP1D [Source:UniProtKB/TrEMBL;Acc:A0A178V129]	1716.45	3086.51	3371.1	1803.39	2359.32	4482.94	1527.33	2506.81	2660.26	3783.04	3525.86	4910.3	0.064919	0.898313	-0.288209	0.899787	0.986401	-0.0196671	0.0272425	0.28616	0.352404	0.000119622	0.00342521	0.620947	7
AT5G28630.1	NA	5	10636612	10637384	+	772	protein_coding	Glycine-rich protein [Source:UniProtKB/TrEMBL;Acc:Q8VXY1]	86.1098	144.788	122.594	210.359	258.161	270.666	74.8246	81.46	65.69	301.36	120.975	174.456	0.0625302	0.890681	-0.66606	0.0022446	0.0653431	1.0651	0.36953	0.896583	-0.317704	0.000120413	0.00344272	1.41346	4
AT1G32060.1	PRK	1	11532199	11534639	+	2440	protein_coding	Phosphoribulokinase [Source:UniProtKB/TrEMBL;Acc:A0A178WLP9]	34.6446	18.2596	61.6967	32.6305	26.6714	19.0372	19.2905	20.3166	24.0692	47.7235	138.527	122.076	0.129649	0.999931	-0.837623	0.342043	0.814226	-0.519208	0.000774763	0.0214255	1.84614	0.000121401	0.0034573	2.16456	7
AT1G26380.1	FOX1	1	9126737	9128568	-	1831	protein_coding	Berberine bridge enzyme-like 3 [Source:UniProtKB/Swiss-Prot;Acc:Q9FZC4]	89.9167	387.497	383.417	250.833	746.855	886.226	78.0037	303.691	222.374	40.5693	114.994	39.8831	0.325423	0.999931	-0.469976	0.0238012	0.271891	1.07544	2.47e-12	4.82e-10	-3.48283	0.000123186	0.00349791	-1.93742	3
AT5G64510.1	TIN1	5	25784404	25786385	+	1981	protein_coding	Tunicamycin induced protein [Source:UniProtKB/TrEMBL;Acc:Q84JN2]	331.675	421.951	308.531	274.242	130.968	65.5556	490.721	336.877	365.745	211.259	57.8824	38.6666	0.789256	0.999931	0.119549	0.0021869	0.0642684	-1.38349	0.520023	0.949169	-0.302332	0.000123231	0.00349791	-1.80537	6
AT4G04745.1	NA	4	2412618	2413447	-	829	protein_coding	At4g04745 [Source:UniProtKB/TrEMBL;Acc:Q6NL28]	542.026	149.895	94.9511	288.749	74.6416	50.583	423.571	155.369	119.757	95.9605	50.6409	46.9534	0.913928	0.999931	0.0270914	0.00195799	0.059446	-0.795035	0.404109	0.90993	-0.233481	0.000124963	0.0035394	-1.05561	6
AT3G12700.1	NANA	3	4036945	4039185	+	2240	protein_coding	Aspartic proteinase NANA, chloroplast [Source:UniProtKB/Swiss-Prot;Acc:Q9LTW4]	1011.5	1143.14	780.126	1071.51	629.757	493.799	1132.41	834.156	552.606	556.166	207.225	225.966	0.310979	0.999931	-0.277614	0.0980157	0.526035	-0.454269	0.00116152	0.0293577	-0.923031	0.000125296	0.00354501	-1.09969	2
AT3G06850.1	BCE2	3	2157908	2160646	-	2738	protein_coding	Lipoamide acyltransferase component of branched-chain alpha-keto acid dehydrogenase complex, mitochondrial [Source:UniProtKB/Swiss-Prot;Acc:Q9M7Z1]	262.297	1725.57	3193.8	847.411	2516.66	6132.44	427.732	1624.2	3069.18	2557.78	4084.3	7391.44	0.676687	0.999931	0.0940643	0.000221055	0.012103	0.832317	0.508301	0.946869	0.151761	0.000126267	0.00356475	0.890015	4
AT2G25680.1	MOT1	2	10933005	10934604	-	1599	protein_coding	Molybdate transporter 1 [Source:UniProtKB/Swiss-Prot;Acc:Q9SL95]	48.6855	39.5552	58.4059	79.5099	68.7294	211.437	41.9456	67.3815	69.9529	144.453	179.431	221.088	0.537038	0.999931	0.22199	0.00150706	0.0493017	1.11667	0.165933	0.706407	0.479787	0.000126967	0.00357682	1.37447	5
AT1G70700.1	JAZ9	1	26654529	26657350	+	2821	protein_coding	TIFY7 [Source:UniProtKB/TrEMBL;Acc:A0A178WMP7]	11.5497	86.2201	83.7386	9.17621	123.678	122.666	14.2594	106.938	186.859	411.708	518.603	738.378	0.338475	0.999931	0.543288	0.639713	0.933968	0.267189	1.39e-05	0.000722801	2.46175	0.000130514	0.00366489	2.18565	7
AT4G30100.2	NA	4	14714191	14720061	+	5870	protein_coding	P-loop containing nucleoside triphosphate hydrolases superfamily protein [Source:UniProtKB/TrEMBL;Acc:Q9SZW3]	416.113	366.402	475.604	472.586	431.846	643.815	227.137	261.795	282.658	372.764	412.102	520.403	1.19e-05	0.00431272	-0.719373	0.100872	0.53215	0.26273	0.0445837	0.381323	-0.330101	0.000131285	0.00368082	0.652002	5
AT5G67340.1	PUB2	5	26864395	26867847	+	3452	protein_coding	U-box domain-containing protein 2 [Source:UniProtKB/Swiss-Prot;Acc:Q5XEZ8]	214.334	264.846	171.798	185.691	167.986	153.463	166.839	101.542	138.559	82.2376	51.325	52.0117	0.00550593	0.347815	-0.679382	0.160595	0.638454	-0.340234	2.3e-07	1.92e-05	-1.37629	0.000131362	0.00368082	-1.03714	3
AT3G45160.1	NA	3	16533428	16534265	-	837	protein_coding	At3g45160 [Source:UniProtKB/TrEMBL;Acc:Q9M1U3]	566.453	787.651	1043.85	600.482	820.956	707.577	596.153	868.293	906.1	389.127	654.136	542.488	0.95126	0.999931	-0.011371	0.370413	0.831148	-0.167021	0.00227878	0.0498272	-0.586884	0.000132035	0.00369572	-0.742534	2
AT1G75730.2	NA	1	28435710	28439769	-	4059	protein_coding	At1g75730 [Source:UniProtKB/TrEMBL;Acc:A4FVS5]	176.45	217.131	168.518	164.234	224.576	166.124	290.959	235.182	222.221	156.187	132.842	100.369	0.059251	0.877037	0.410391	0.995543	0.999832	0.00122697	0.0407845	0.363679	-0.469669	0.000135891	0.00379957	-0.878833	2
AT5G63160.1	BT1	5	25333172	25335570	-	2398	protein_coding	BTB/POZ and TAZ domain-containing protein 1 [Source:UniProtKB/Swiss-Prot;Acc:Q9FMK7]	166.691	724.153	979.695	1665.59	1428.81	1636.47	348.994	621.419	689.236	2451.05	1370.75	2047.71	0.847427	0.999931	-0.0824342	0.000486389	0.022023	1.49308	0.797226	0.987424	0.112347	0.00013668	0.00381755	1.68786	4
AT5G14780.1	FDH1	5	4776733	4779526	+	2793	protein_coding	Formate dehydrogenase, mitochondrial [Source:UniProtKB/TrEMBL;Acc:A0A178UHK7]	809.279	1209.13	1512.77	357.884	822.869	1267.95	656.756	888.639	1062.63	334.12	742.751	901.56	0.0403126	0.796189	-0.434189	0.000627777	0.0263294	-0.726489	0.0120997	0.170319	-0.549232	0.000138987	0.00387208	-0.841532	6
AT5G14760.1	AO	5	4768263	4772153	+	3890	protein_coding	L-aspartate oxidase, chloroplastic [Source:UniProtKB/Swiss-Prot;Acc:Q94AY1]	241.563	127.85	75.993	176.492	139.737	45.5043	228.056	113.307	67.5723	58.4108	44.5775	19.3508	0.700566	0.999931	-0.104224	0.481694	0.884881	-0.191315	0.00041206	0.01274	-1.06859	0.000144492	0.0040186	-1.15568	2
AT1G33030.1	NA	1	11964776	11966320	-	1544	protein_coding	At1g33030/F9L11_18 [Source:UniProtKB/TrEMBL;Acc:Q9MAP0]	31.3776	41.5698	59.5343	18.3373	27.5136	43.3119	26.8565	38.5203	52.8024	17.9275	15.0571	22.936	0.546025	0.999931	-0.184314	0.0357935	0.336164	-0.661016	0.0144007	0.19161	-0.874345	0.000145788	0.00404525	-1.35105	6
AT1G53570.3	MAPKKK3	1	19987191	19991135	+	3944	protein_coding	Mitogen-activated protein kinase kinase kinase 3 [Source:UniProtKB/Swiss-Prot;Acc:F4HRJ4]	276.239	337.859	286.384	357.006	277.917	378.773	380.696	351.721	350.551	237.29	231.153	240.623	0.0822357	0.940292	0.268579	0.281167	0.770175	0.166985	0.00133131	0.0326751	-0.517971	0.000145914	0.00404525	-0.619565	2
AT4G38950.5	KIN7F	4	18154395	18158873	-	4478	protein_coding	Kinesin-like protein KIN-7F [Source:UniProtKB/Swiss-Prot;Acc:F4JUI9]	237.405	154.243	197.121	326.504	236.621	212.742	182.763	121.847	188.932	363.485	237.312	262.493	0.310312	0.999931	-0.237928	0.0744523	0.46805	0.412559	0.258503	0.822514	0.265492	0.00014693	0.0040648	0.915978	5
AT3G10720.2	PME25	3	3354406	3357754	-	3348	protein_coding	Probable pectinesterase/pectinesterase inhibitor 25 [Source:UniProtKB/Swiss-Prot;Acc:Q94CB1]	761.937	744.705	604.718	844.562	773.175	669.718	742.952	803.941	611.76	928.916	1034.66	1181.33	0.813373	0.999931	0.0358321	0.414475	0.855056	0.123779	0.00106793	0.0274439	0.505353	0.000149067	0.00411958	0.5933	7
AT1G02850.1	BGLU11	1	630374	633420	+	3046	protein_coding	Beta-glucosidase 11 [Source:UniProtKB/Swiss-Prot;Acc:B3H5Q1]	467.677	694.898	504.572	134.607	226.288	284.518	417.666	329.331	448.11	196.842	213.288	286.473	0.0453526	0.828277	-0.475177	2.24e-09	7.22e-07	-1.44086	0.947683	0.997415	0.0164453	0.000150508	0.00415501	-0.949243	8
AT2G16900.1	NA	2	7323615	7326317	-	2702	protein_coding	Expressed protein [Source:UniProtKB/TrEMBL;Acc:Q9ZVX3]	183.952	128.83	142.126	110.125	107.498	114.219	172.779	211.724	127.229	96.6453	59.6019	83.395	0.486412	0.999931	0.17771	0.0960511	0.521959	-0.431666	0.118342	0.621217	-0.42902	0.000151282	0.0041709	-1.0384	6
AT4G28750.1	PSAE1	4	14202758	14204061	-	1303	protein_coding	Photosystem I reaction center subunit IV A, chloroplastic [Source:UniProtKB/Swiss-Prot;Acc:Q9S831]	48.8385	48.6076	50.7981	34.5595	37.3323	22.1229	19.3334	50.3686	39.1685	60.0055	177.477	264.772	0.311276	0.999931	-0.524216	0.203949	0.695935	-0.659837	4.31e-05	0.00191556	2.13516	0.000151403	0.0041709	1.99954	7
AT4G10510.3	SBT3.7	4	6495799	6499205	+	3406	protein_coding	Subtilisin-like protease SBT3.7 [Source:UniProtKB/Swiss-Prot;Acc:Q9SZY2]	141.802	132.925	190.531	184.656	207.581	242.342	168.525	148.58	145.448	87.0176	100.937	78.6142	0.987758	0.999931	0.00312755	0.0285864	0.300509	0.439752	3.33e-09	3.8e-07	-1.2723	0.000153086	0.00420401	-0.835678	3
AT1G23120.1	NA	1	8198639	8199589	+	950	protein_coding	Polyketide cyclase/dehydrase and lipid transport superfamily protein [Source:TAIR;Acc:AT1G23120]	78.6177	206.609	281.549	74.2188	202.022	427.834	113.46	215.373	275.226	267.507	434.963	712.702	0.40598	0.999931	0.144216	0.626471	0.931261	0.0845247	2.68e-05	0.00127454	0.711167	0.000155889	0.00427649	0.651475	7
AT3G21670.1	NPF6.4	3	7626757	7629205	-	2448	protein_coding	Protein NRT1/ PTR FAMILY 6.4 [Source:UniProtKB/Swiss-Prot;Acc:Q9LVE0]	37.9335	23.335	20.9289	31.6189	22.6227	16.9273	50.314	24.5893	20.6223	3.57759	10.0846	3.62723	0.628393	0.999931	0.204633	0.73565	0.956786	-0.145121	0.0018448	0.0419173	-1.67173	0.000158717	0.00434495	-2.02149	2
AT2G14095.1	NA	2	5932383	5933929	-	1546	protein_coding	Expressed protein [Source:UniProtKB/TrEMBL;Acc:Q8S8A5]	189.281	168.222	178.722	147.581	114.237	126.623	186.435	152.039	163.237	117.324	73.3536	91.6325	0.619489	0.999931	-0.0929537	0.0165408	0.223469	-0.455359	0.0445314	0.381109	-0.412061	0.000158974	0.00434745	-0.774466	6
AT3G01810.1	NA	3	288158	292770	+	4612	protein_coding	EEIG1/EHBP1 protein amino-terminal domain protein [Source:UniProtKB/TrEMBL;Acc:Q9SGJ0]	232.41	187.75	215.812	296.971	209.919	186.326	139.15	74.8081	125.916	334.766	205.486	137.934	0.00165648	0.162849	-0.907381	0.649928	0.937163	0.128431	0.745437	0.984465	0.0942267	0.000160911	0.00439125	1.13004	5
AT4G33040.1	GRXC6	4	15940228	15941493	-	1265	protein_coding	Glutaredoxin-C6 [Source:UniProtKB/Swiss-Prot;Acc:Q8L9S3]	52.0222	21.2916	27.5627	23.4304	21.8497	10.5636	51.1961	25.6806	16.0709	5.97609	5.01855	4.82847	0.75339	0.999931	-0.134115	0.0879356	0.503388	-0.752743	0.00851771	0.135447	-1.49693	0.00016235	0.0044259	-2.11556	2
AT2G02990.1	RNS1	2	873506	874886	+	1380	protein_coding	Ribonuclease 1 [Source:UniProtKB/Swiss-Prot;Acc:P42813]	44.6115	26.3547	39.7027	26.475	16.1941	11.6137	65.4834	48.1659	35.6101	16.7464	10.0205	15.6835	0.255256	0.999931	0.421154	0.0102883	0.171267	-1.02866	0.718928	0.981493	-0.162518	0.00016286	0.00443518	-1.61233	6
AT1G72450.1	TIFY11B	1	27273968	27276562	-	2594	protein_coding	TIFY11B [Source:UniProtKB/TrEMBL;Acc:A0A178W2J3]	98.1955	134.894	188.441	83.5878	177.078	201.923	84.7298	227.813	298.157	516.923	485.482	488.088	0.151832	0.999931	0.430228	0.909631	0.987909	0.0343194	3.36e-07	2.69e-05	1.54523	0.000163798	0.00445608	1.14932	1
AT5G51680.1	NA	5	20997320	20998907	+	1587	protein_coding	Hydroxyproline-rich glycoprotein family protein [Source:UniProtKB/TrEMBL;Acc:F4KDC4]	177.458	157.187	192.882	108.027	107.574	131.053	170.327	178.644	178.962	102.713	91.3114	137.685	0.987229	0.999931	-0.00292098	0.000853793	0.0329567	-0.626171	0.544152	0.952557	-0.121054	0.000164549	0.00447096	-0.744304	8
AT2G18370.1	LTP8	2	7980532	7981868	+	1336	protein_coding	Non-specific lipid-transfer protein [Source:UniProtKB/TrEMBL;Acc:A0A178VTK3]	1870.02	1316.99	1375.19	1494.29	1012.69	996.452	1770.16	1006.87	961.91	752.612	681.195	690.32	0.0413349	0.807405	-0.305784	0.0193211	0.242501	-0.351055	0.000440306	0.0134787	-0.546899	0.000164686	0.00447096	-0.59217	2
AT5G50800.1	SWEET13	5	20665068	20667312	-	2244	protein_coding	Bidirectional sugar transporter SWEET [Source:UniProtKB/TrEMBL;Acc:A0A178UJY5]	52.8475	69.9582	38.5875	16.2995	31.5604	12.6764	68.8206	47.0809	44.7685	3.58561	15.8925	13.2784	0.988621	0.999931	-0.00744136	0.0100083	0.168334	-1.39317	0.164857	0.706258	-0.834332	0.000167017	0.00452947	-2.22006	6
AT5G12340.2	NA	5	3992623	3993767	-	1144	protein_coding	DUF4228 domain protein [Source:UniProtKB/TrEMBL;Acc:Q1PDX4]	145.387	185.505	178.651	143.588	248.552	210.124	132.638	183.019	181.472	397.067	332.453	269.063	0.856189	0.999931	-0.0450175	0.367506	0.83015	0.222574	0.00582984	0.102204	0.686908	0.000169792	0.00458579	0.954499	7
AT1G80490.1	TPR1	1	30260845	30267119	-	6274	protein_coding	Topless-related protein 1 [Source:UniProtKB/Swiss-Prot;Acc:Q0WV90]	709.546	648.519	692.551	739.92	578.847	514.551	739.307	697.823	690.185	1023.25	842.347	849.451	0.605351	0.999931	0.0565824	0.15516	0.633729	-0.156593	1.29e-08	1.36e-06	0.63725	0.000171588	0.0046295	0.424074	1
AT1G70420.1	NA	1	26539542	26540818	-	1276	protein_coding	At1g70420/F17O7_4 [Source:UniProtKB/TrEMBL;Acc:O64594]	251.02	334.587	352.795	263.854	319.642	304.241	296.26	286.762	275.49	211.543	171.485	175.038	0.474207	0.999931	-0.118201	0.626852	0.931261	-0.0801639	5.58e-05	0.00237156	-0.701908	0.00017219	0.00464098	-0.663871	2
AT5G52250.1	RUP1	5	21216772	21218351	+	1579	protein_coding	WD repeat-containing protein RUP1 [Source:UniProtKB/Swiss-Prot;Acc:Q9LTJ6]	56.939	78.0948	50.693	67.2757	56.6028	81.4002	41.1075	52.4089	71.1029	124.165	113.18	124.432	0.472173	0.999931	-0.205101	0.685683	0.946689	0.113448	0.00624637	0.107944	0.760753	0.00017555	0.00472427	1.0793	7
AT2G39310.1	JAL22	2	16414034	16416845	-	2811	protein_coding	Jacalin-related lectin 22 [Source:UniProtKB/Swiss-Prot;Acc:O80950]	8565.17	5005.54	5043.46	5117.72	3431.95	3274.52	9671.95	7755.78	7608.67	5623.04	4230.94	5115.93	0.00133666	0.142208	0.468208	3.34e-05	0.00286922	-0.607666	0.0007041	0.0197325	0.50849	0.000175642	0.00472427	-0.567385	8
AT2G32530.1	CSLB3	2	13809019	13813572	+	4553	protein_coding	Cellulose synthase-like protein B3 [Source:UniProtKB/Swiss-Prot;Acc:Q8RX83]	36.2752	95.3807	53.9656	16.3231	14.5389	11.6408	27.6684	44.895	35.5035	1.19203	5.04671	16.9321	0.190851	0.999931	-0.769668	0.00066338	0.0275576	-2.0835	0.0701078	0.484975	-1.26396	0.000177497	0.00476503	-2.57779	6
AT5G42720.1	NA	5	17130186	17132909	+	2723	protein_coding	Glycosyl hydrolase family 17 protein [Source:UniProtKB/TrEMBL;Acc:Q8VY12]	284.605	308.371	269.938	191.689	262.7	161.801	273.436	289.794	314.085	113.36	198.076	126.897	0.930106	0.999931	0.0220908	0.0567388	0.416034	-0.483798	0.0632021	0.458018	-0.492624	0.000177521	0.00476503	-0.998513	6
AT5G36220.2	CYP81D1	5	14253673	14256284	-	2611	protein_coding	Cytochrome P450 81D1 [Source:UniProtKB/Swiss-Prot;Acc:Q9FG65]	2.47345	2.02932	0	2.04029	0	10.5819	2.5154	9.6207	14.8898	97.7559	87.4592	108.842	0.0384114	0.786971	2.17481	0.400955	0.846908	0.925077	7.96e-07	5.8e-05	4.56612	0.000180361	0.00483136	3.31639	1
AT4G16660.2	NA	4	9376699	9381507	+	4808	protein_coding	heat shock protein 70 (Hsp 70) family protein [Source:TAIR;Acc:AT4G16660]	454.955	441.454	409.617	489.825	329.432	317.582	687.389	363.366	491.111	275.224	278.701	266.172	0.246281	0.999931	0.22503	0.311328	0.792044	-0.197822	0.0935629	0.55919	-0.340342	0.000182906	0.00488452	-0.763195	6
AT3G48920.1	AtMYB45	3	18139172	18140772	+	1600	protein_coding	MYB transcription factor [Source:UniProtKB/TrEMBL;Acc:Q9SMT1]	559.112	245.342	241.472	345.298	147.308	127.799	501.095	231.147	135.483	156.611	63.5365	73.6214	0.21218	0.999931	-0.316867	0.0072287	0.137387	-0.687204	0.0166759	0.21001	-0.654438	0.000184003	0.00490882	-1.02478	6
AT1G43670.1	CYFBP	1	16467298	16470500	+	3202	protein_coding	Fructose-1,6-bisphosphatase, cytosolic [Source:UniProtKB/Swiss-Prot;Acc:Q9MA79]	291.131	399.715	576.139	368.169	447.667	880.108	313.647	427.671	562.625	579.68	745.963	1160.56	0.810531	0.999931	0.0376266	0.0449438	0.373642	0.31299	0.0395504	0.356042	0.323632	0.000184295	0.00491159	0.598996	5
AT5G65280.1	GCL1	5	26085593	26088277	-	2684	protein_coding	LanC-like protein GCL1 [Source:UniProtKB/Swiss-Prot;Acc:Q9FJN7]	137.733	184.639	206.002	146.857	241.616	282.433	150.955	150.756	198.241	212.316	368.76	437.617	0.717226	0.999931	-0.0729547	0.170113	0.655621	0.273181	0.0356823	0.33626	0.418925	0.000184564	0.00491375	0.76506	5
AT2G43480.1	PER26	2	18052967	18054417	+	1450	protein_coding	Probable peroxidase 26 [Source:UniProtKB/Swiss-Prot;Acc:O22862]	68.5703	49.6682	54.0402	60.0773	50.2024	31.6734	76.3979	64.2216	59.7341	34.6896	29.2252	15.6833	0.386751	0.999931	0.232232	0.357351	0.824784	-0.253527	0.0329941	0.320585	-0.660163	0.000185064	0.00492205	-1.14592	2
AT3G21750.1	UGT71B1	3	7664345	7666305	+	1960	protein_coding	Glycosyltransferase (Fragment) [Source:UniProtKB/TrEMBL;Acc:W8PUT5]	161.663	162.313	152.031	74.4432	95.3623	110.002	116.576	122.963	106.581	57.2614	75.5793	68.9001	0.0186714	0.607192	-0.461908	8.05e-05	0.00578083	-0.787151	0.0238992	0.263139	-0.497423	0.000189876	0.0050398	-0.822666	8
AT4G33540.2	NA	4	16130669	16133960	+	3291	protein_coding	Metallo-beta-lactamase family protein [Source:UniProtKB/TrEMBL;Acc:Q8RWE1]	407.715	625.723	552.171	267.025	410.043	496.769	404.405	497.401	579.278	249.59	413.087	473.478	0.479189	0.999931	-0.111365	0.00137852	0.0460168	-0.508072	0.180516	0.732377	-0.220488	0.000193105	0.00512032	-0.617195	6
AT3G22830.1	HSFA6B	3	8078789	8081059	+	2270	protein_coding	Heat stress transcription factor A-6b [Source:UniProtKB/Swiss-Prot;Acc:Q9LUH8]	35.4839	1.01422	2.20405	39.7536	3.23446	2.11428	18.4565	0	1.14683	78.7976	4.19179	7.24845	0.404062	0.999931	-0.899145	0.532857	0.90337	0.624224	0.00903161	0.140555	2.59579	0.000193947	0.0051361	4.11916	7
AT3G02885.1	GASA5	3	637921	639178	-	1257	protein_coding	Gibberellin-regulated protein 5 [Source:UniProtKB/Swiss-Prot;Acc:Q84J95]	595.652	540.909	303.567	613.235	327.667	151.795	640.288	544.23	324.597	264.97	205.251	119.23	0.742313	0.999931	0.0841929	0.0645263	0.441264	-0.476383	0.0979672	0.572012	-0.444627	0.000194093	0.0051361	-1.0052	6
AT1G49980.1	POLK	1	18507922	18513340	+	5418	protein_coding	DNA polymerase kappa [Source:UniProtKB/Swiss-Prot;Acc:Q6JDV7]	467.387	492.16	562.729	408.132	372.292	542.974	344.565	455.32	449.997	256.224	158.212	318.139	0.183778	0.999931	-0.297919	0.299771	0.781264	-0.232431	5.14e-05	0.00223573	-0.944793	0.000196043	0.00518196	-0.879305	2
AT4G22230.2	NA	4	11762292	11762732	+	440	protein_coding	Defensin-like protein 96 [Source:UniProtKB/Swiss-Prot;Acc:Q8L7G7]	144.921	26.0598	41.3039	176.126	64.2795	64.0641	135.649	55.371	99.3628	342.519	179.839	188.545	0.11071	0.977816	0.707978	0.110556	0.553447	0.708722	0.000171664	0.00613178	1.67245	0.00020112	0.00530062	1.6732	7
AT5G66050.1	NA	5	26412088	26414609	-	2521	protein_coding	Wound-responsive family protein [Source:UniProtKB/TrEMBL;Acc:Q8GWL4]	308.698	727.11	781.455	468.791	928.544	1163.61	343.173	739.184	968.245	1248.11	1192.86	1650.98	0.478808	0.999931	0.139084	0.0296683	0.306389	0.426393	0.0203742	0.238172	0.46129	0.000204213	0.00536593	0.748599	5
AT3G51980.1	NA	3	19285572	19287552	-	1980	protein_coding	ARM repeat superfamily protein [Source:UniProtKB/TrEMBL;Acc:Q9SV06]	336.769	356.959	365.933	292.479	223.245	192.345	510.151	361.574	507.083	306.962	246.26	246.373	0.0402478	0.795861	0.379038	0.00197686	0.05988	-0.583425	0.214025	0.776838	0.242803	0.000206987	0.00543335	-0.71966	8
AT4G28530.1	anac074	4	14090489	14094902	-	4413	protein_coding	At4g28530 [Source:UniProtKB/TrEMBL;Acc:Q8GUJ6]	51.1615	34.4838	23.1421	24.4644	17.789	27.4865	58.7242	44.9213	40.1374	16.7139	16.7687	8.4568	0.24541	0.999931	0.433413	0.149235	0.623701	-0.564512	0.179815	0.730992	-0.591759	0.000210171	0.00550039	-1.58968	6
AT5G59030.1	COPT1	5	23833493	23834745	-	1252	protein_coding	Copper transporter 1 [Source:UniProtKB/Swiss-Prot;Acc:Q39065]	90.8357	153.094	144.432	42.7845	75.2634	127.814	105.752	145.527	146.942	41.8352	102.031	82.0803	0.888715	0.999931	0.0397474	0.00576876	0.119065	-0.80384	0.35754	0.890123	-0.280836	0.000210811	0.00551161	-1.12442	6
AT2G16980.2	NA	2	7376349	7381097	+	4748	protein_coding	Major facilitator superfamily protein [Source:TAIR;Acc:AT2G16980]	117.182	250.509	219.306	160.031	300.812	295.993	133.392	235.309	282.127	476.381	364.663	594.36	0.61615	0.999931	0.124585	0.192721	0.68325	0.32275	0.00300023	0.0620471	0.739613	0.000212683	0.00555502	0.937777	7
AT4G23590.1	NA	4	12307126	12309664	+	2538	protein_coding	Probable aminotransferase TAT4 [Source:UniProtKB/Swiss-Prot;Acc:Q8VYP2]	25.582	32.4546	49.5919	17.3281	68.7342	83.5119	23.4904	38.5052	84.8681	106.261	210.411	182.414	0.441437	0.999931	0.307525	0.29237	0.776735	0.418784	0.000490276	0.0146856	1.34436	0.000215698	0.00561695	1.45562	7
AT5G43370.2	PHT1-2	5	17415772	17417798	+	2026	protein_coding	Probable inorganic phosphate transporter 1-2 [Source:UniProtKB/Swiss-Prot;Acc:Q96243]	863.104	913.842	663.387	1036.72	884.549	972.648	844.765	849.201	622.662	1677.23	878.824	1408.74	0.747176	0.999931	-0.0718699	0.229897	0.722131	0.267467	0.0243264	0.266585	0.512247	0.000217314	0.00564799	0.851584	7
AT5G44020.1	NA	5	17712203	17714406	+	2203	protein_coding	HAD superfamily, subfamily IIIB acid phosphatase [Source:UniProtKB/TrEMBL;Acc:Q9FNC4]	1429.7	1959.16	1888.16	2083.93	1885.58	2764.51	1278.78	1650.68	2037.69	3063.96	2158.09	3492.44	0.5672	0.999931	-0.104926	0.0752808	0.469922	0.326073	0.149685	0.682118	0.269842	0.000217322	0.00564799	0.70084	5
AT1G19530.1	NA	1	6763765	6765049	+	1284	protein_coding	DNA polymerase epsilon catalytic subunit A [Source:UniProtKB/TrEMBL;Acc:Q93WK6]	167.037	405.267	1911.34	334.723	874.654	4547.75	177.246	614.756	1545.99	1001.56	2393.69	5831.19	0.994586	0.999931	-0.00198637	0.00333539	0.0836116	0.856864	0.398852	0.907496	0.250032	0.000221375	0.00573623	1.10888	5
AT3G12700.2	NANA	3	4037070	4039142	+	2072	protein_coding	Aspartic proteinase NANA, chloroplast [Source:UniProtKB/Swiss-Prot;Acc:Q9LTW4]	96.5438	41.584	60.6091	33.6394	26.6825	20.0869	96.4737	79.1456	12.6141	10.7441	9.22376	0	0.777076	0.999931	-0.186277	0.0725768	0.464063	-1.20027	0.01937	0.230792	-1.77894	0.000222524	0.00575157	-2.79293	6
AT3G50460.1	HR2	3	18727666	18728810	+	1144	protein_coding	RPW8-like protein 2 [Source:UniProtKB/Swiss-Prot;Acc:Q9SCS8]	39.686	33.4371	51.8614	100.736	82.6678	87.553	20.9987	7.49629	8.05023	32.3388	36.6405	45.8	6.56e-05	0.016419	-1.74911	0.00301685	0.079033	1.12315	0.00252952	0.0540167	-1.18459	0.000222626	0.00575157	1.68767	4
AT3G22250.1	UGT82A1	3	7867753	7870229	+	2476	protein_coding	Glycosyltransferase (Fragment) [Source:UniProtKB/TrEMBL;Acc:W8QNM9]	11.5522	8.11397	11.0198	3.05814	9.7027	6.34326	8.389	6.41719	10.3206	40.5886	28.5101	41.0775	0.601127	0.999931	-0.302587	0.252525	0.745024	-0.682367	1.61e-05	0.0008283	2.45563	0.000222999	0.00575219	2.07585	7
AT1G80300.1	AATP1	1	30191538	30194605	+	3067	protein_coding	ADP,ATP carrier protein 1, chloroplastic [Source:UniProtKB/Swiss-Prot;Acc:Q39002]	517.747	547.932	515.427	405.017	598.518	482.563	507.254	559.05	623.029	795.087	899.154	834.513	0.54226	0.999931	0.0861275	0.469557	0.880473	-0.102647	4.73e-07	3.66e-05	0.724478	0.000223309	0.00575219	0.535704	1
AT4G11320.1	RDL5	4	6887166	6889879	+	2713	protein_coding	Probable cysteine protease RDL5 [Source:UniProtKB/Swiss-Prot;Acc:Q9SUS9]	10986.5	8065.12	12265.8	8082.85	8556.14	10923.5	9634.6	11116.9	14510.5	4495.16	8802.43	8521.29	0.533153	0.999931	0.136269	0.286158	0.773664	-0.233606	0.037875	0.347182	-0.46573	0.000224566	0.00577889	-0.835605	6
AT2G05910.1	NA	2	2258281	2259633	-	1352	protein_coding	Protein LURP-one-related 6 [Source:UniProtKB/Swiss-Prot;Acc:Q9ZUF7]	122.296	123.65	95.9628	136.42	87.4719	73.8865	125.108	108.121	94.2257	56.2414	54.2342	51.8621	0.784562	0.999931	-0.0568114	0.349352	0.819605	-0.195584	0.00182569	0.0417091	-0.721478	0.00022492	0.00578229	-0.860251	2
AT3G57230.4	AGL16	3	21177649	21180932	+	3283	protein_coding	Agamous-like MADS-box protein AGL16 [Source:UniProtKB/Swiss-Prot;Acc:A2RVQ5]	177.675	162.157	175.39	273.836	257.582	245.913	170.458	149.879	219.504	335.103	255.242	276.167	0.721919	0.999931	0.0662104	0.00109875	0.0397174	0.596446	0.360924	0.892681	0.167486	0.000227689	0.0058399	0.697722	4
AT1G65610.1	KOR2	1	24391672	24395503	-	3831	protein_coding	Endoglucanase 7 [Source:UniProtKB/Swiss-Prot;Acc:O04478]	498.063	443.373	425.176	615.061	451.625	411.564	522.414	412.662	364.307	883.604	457.234	602.15	0.68081	0.999931	-0.0782263	0.508147	0.896047	0.125537	0.00723872	0.11939	0.519447	0.00022783	0.0058399	0.723211	7
AT5G65690.4	PCK2	5	26266266	26269763	+	3497	protein_coding	phosphoenolpyruvate carboxykinase 2 [Source:TAIR;Acc:AT5G65690]	0	22.3225	23.1291	68.3492	189.827	123.807	18.4463	37.414	92.7754	344.533	267.418	314.431	0.0090865	0.455024	1.8202	1.17e-06	0.000179872	3.35206	0.145296	0.672923	0.965184	0.000228938	0.00586255	2.49705	4
AT1G18870.1	ICS2	1	6515373	6519395	+	4022	protein_coding	Isochorismate synthase 2, chloroplastic [Source:UniProtKB/Swiss-Prot;Acc:Q9M9V6]	1019.41	308.404	103.553	455.86	282.835	75.1021	1159.85	279.062	135.221	162.225	81.4737	7.25313	0.666275	0.999931	0.179529	0.435089	0.866174	-0.326809	0.0108552	0.158246	-1.12487	0.000229244	0.00586465	-1.63121	2
AT5G07440.1	GDH2	5	2355759	2358241	+	2482	protein_coding	Glutamate dehydrogenase [Source:UniProtKB/TrEMBL;Acc:A0A178UEW8]	4209.46	10725.3	12125.9	6989.85	10645.5	16337.6	5108.73	10912.4	13994	18935.4	17217.3	22864.7	0.472345	0.999931	0.140782	0.13762	0.604303	0.291249	0.00297987	0.0617511	0.596035	0.000230414	0.00588884	0.746502	7
AT2G41560.1	ACA4	2	17332050	17337492	-	5442	protein_coding	Calcium-transporting ATPase 4, plasma membrane-type [Source:UniProtKB/Swiss-Prot;Acc:O22218]	510.972	397.827	208.104	615.374	375.431	322.895	409.904	354.804	393.774	676.678	585.3	551.737	0.546017	0.999931	0.133139	0.197287	0.689118	0.28403	0.00226316	0.0496814	0.684138	0.00023386	0.00597107	0.835029	7
AT1G72280.1	AERO1	1	27211821	27214688	-	2867	protein_coding	Like disulfide bond formation protein [Source:UniProtKB/TrEMBL;Acc:Q0WSW0]	175.713	168.387	94.754	114.198	96.1888	65.5662	225.627	151.848	191.432	105.007	61.2687	84.5978	0.120791	0.993787	0.402731	0.0173476	0.229456	-0.634874	0.947572	0.997415	0.0184884	0.000234181	0.00597343	-1.01912	6
AT2G17080.1	NA	2	7433183	7434172	-	989	protein_coding	Putative uncharacterized protein [Source:UniProtKB/TrEMBL;Acc:Q1PF57]	46.2907	39.5205	52.9574	62.0814	68.0625	86.518	47.031	36.4056	62.083	92.195	100.834	112.119	0.830472	0.999931	0.0576945	0.0193151	0.242501	0.608919	0.0904269	0.552054	0.426498	0.000234837	0.00598435	0.977722	5
AT4G33240.2	FAB1A	4	16029252	16037967	-	8715	protein_coding	1-phosphatidylinositol-3-phosphate 5-kinase FAB1A [Source:UniProtKB/Swiss-Prot;Acc:Q0WUR5]	35.4258	152.257	285.113	135.773	127.512	151.45	191.078	221.167	272.296	45.2439	83.4779	154.94	0.0868327	0.946525	0.802124	0.858379	0.979002	0.0840727	0.0260004	0.277197	-1.0822	0.000235713	0.00600083	-1.80025	2
AT3G25190.1	NA	3	9174398	9175866	+	1468	protein_coding	Vacuolar iron transporter homolog 2.1 [Source:UniProtKB/Swiss-Prot;Acc:Q9LSF6]	1077.75	4481.35	5011.71	1287.6	3523.24	4290.74	1019.47	4175.54	4924.2	1265.27	2633.04	2705.8	0.690608	0.999931	-0.105859	0.380265	0.836882	-0.233754	0.0011795	0.0296546	-0.885442	0.000236504	0.00601511	-1.01334	2
AT3G47480.1	CML47	3	17496085	17497164	-	1079	protein_coding	Probable calcium-binding protein CML47 [Source:UniProtKB/Swiss-Prot;Acc:Q9SN89]	193.347	135.817	112.503	170.026	166.021	95.0042	172.121	72.7915	55.151	37.0911	37.5558	9.64955	0.0547698	0.862802	-0.646222	0.884843	0.984434	0.0480961	1.9e-08	1.91e-06	-2.08655	0.000240416	0.00610866	-1.39223	3
AT5G47050.1	NA	5	19106297	19108348	+	2051	protein_coding	SBP (S-ribonuclease binding protein) family protein [Source:UniProtKB/TrEMBL;Acc:Q9FJQ8]	558.56	1385.55	1382.87	558.686	1062.28	1109.18	794.374	1242.69	1575.31	543.053	1076.33	876.055	0.515246	0.999931	0.141259	0.1552	0.633729	-0.30971	0.0918737	0.554823	-0.376889	0.000241498	0.0061281	-0.827859	6
AT1G11080.2	scpl31	1	3694672	3697808	-	3136	protein_coding	Carboxypeptidase [Source:UniProtKB/TrEMBL;Acc:F4I7C9]	89.9345	339.787	244.626	239.573	251.436	218.864	223.135	170.046	134.151	72.8103	42.7781	44.7066	0.418067	0.999931	-0.356016	0.865994	0.979887	0.0740791	3.34e-06	0.000209492	-2.14628	0.000241649	0.0061281	-1.71618	3
AT1G13520.1	NA	1	4631633	4633299	-	1666	protein_coding	At1g13520 [Source:UniProtKB/TrEMBL;Acc:Q6NNH1]	309.514	419.844	478.342	355.679	546.754	555.93	328.903	345.517	238.609	194.671	88.8037	100.246	0.227827	0.999931	-0.396742	0.411877	0.852925	0.269224	1.5e-08	1.55e-06	-1.93694	0.000248391	0.00628523	-1.27097	3
AT1G27730.1	ZAT10	1	9648021	9649323	-	1302	protein_coding	Zinc finger protein ZAT10 [Source:UniProtKB/Swiss-Prot;Acc:Q96289]	122.199	151.076	211.667	83.5419	203.907	157.415	124.206	56.7078	80.3431	751.668	225.077	155.737	0.100982	0.96488	-0.942509	0.862187	0.979395	-0.0993147	0.0228075	0.255431	1.32969	0.000250976	0.00633394	2.17289	7
AT5G59590.1	UGT76E2	5	24008865	24010688	-	1823	protein_coding	Glycosyltransferase (Fragment) [Source:UniProtKB/TrEMBL;Acc:W8PUA4]	16.5003	48.6881	38.5649	13.254	71.1384	52.8709	8.38808	60.9565	50.4434	153.953	213.957	199.389	0.959698	0.999931	0.0278288	0.650881	0.937469	0.248125	0.000911345	0.0243425	1.79921	0.000255688	0.00642807	2.01951	7
AT1G62320.3	NA	1	23041408	23045426	-	4018	protein_coding	CSC1-like protein At1g62320 [Source:UniProtKB/Swiss-Prot;Acc:F4HYR3]	184.639	116.7	89.1972	216.319	253.566	158.772	176.05	107.949	95.0316	256.206	158.236	179.038	0.933624	0.999931	-0.0199773	0.000778411	0.0307267	0.788949	0.709904	0.980689	0.0881231	0.000256765	0.00644895	0.89705	4
AT4G19660.2	NPR4	4	10696266	10698792	-	2526	protein_coding	NPR1-like protein 4 [Source:TAIR;Acc:AT4G19660]	37.9297	50.7307	28.6376	37.7421	33.93	53.9619	39.4102	80.1773	76.7498	19.0773	5.04409	27.8121	0.198965	0.999931	0.67086	0.959647	0.994671	0.0267294	0.0115272	0.164758	-1.43011	0.000257988	0.00647345	-2.07424	2
AT1G44350.1	ILL6	1	16834210	16838562	-	4352	protein_coding	IAA-amino acid hydrolase [Source:UniProtKB/TrEMBL;Acc:Q0WNN8]	101.425	143.058	103.539	66.3013	113.105	111.093	80.4994	175.325	238.282	341.029	358.081	434.091	0.173107	0.999931	0.389612	0.228839	0.721085	-0.350336	6.01e-10	7.98e-08	1.79851	0.00025929	0.00649989	1.05856	1
AT4G03460.2	NA	4	1537120	1539987	-	2867	protein_coding	Ankyrin repeat family protein [Source:TAIR;Acc:AT4G03460]	32.9838	36.5253	25.334	84.6613	101.796	113.209	55.3435	42.7624	50.4061	108.51	82.3738	124.543	0.0321578	0.727585	0.644557	1.27e-08	3.16e-06	1.64424	0.853221	0.992781	0.0499841	0.000261078	0.00653845	1.04967	4
AT2G37170.1	PIP2B	2	15613402	15614916	-	1514	protein_coding	plasma membrane intrinsic protein 2 [Source:TAIR;Acc:AT2G37170]	5356.77	8466.18	8554.27	6281.36	7859.49	12356.9	4647.62	6122.33	6501.24	10268.8	8177.59	10651.7	0.0184423	0.605027	-0.370148	0.24362	0.735122	0.183257	0.804259	0.987841	0.0398649	0.00026273	0.00657353	0.59327	5
AT3G60270.1	NA	3	22277797	22278837	-	1040	protein_coding	Cupredoxin superfamily protein [Source:UniProtKB/TrEMBL;Acc:Q9LY37]	29.7808	9.11672	24.2844	116.959	86.7768	57.9814	37.8108	6.42766	11.5095	99.5033	54.8561	22.8843	0.542525	0.999931	-0.352686	0.000117335	0.00783362	2.10795	0.546633	0.952557	-0.326134	0.000263881	0.00659602	2.13451	4
AT4G01410.1	NA	4	578028	579287	+	1259	protein_coding	At4g01410 [Source:UniProtKB/TrEMBL;Acc:Q9M132]	71.8414	69.9574	71.6637	72.3274	85.7821	87.6759	63.786	90.9532	72.321	131.478	123.784	147.265	0.725753	0.999931	0.0744247	0.378757	0.836578	0.184748	0.00129549	0.0319651	0.659716	0.000265559	0.00663164	0.77004	7
AT2G27840.2	HDT4	2	11862528	11863886	+	1358	protein_coding	Histone deacetylase HDT4 [Source:UniProtKB/Swiss-Prot;Acc:Q9M4T3]	269.87	178.223	102.705	529.545	245.924	111.66	284.127	125.39	92.1691	262.85	175.782	126.359	0.415648	0.999931	-0.164176	0.000957682	0.0360108	0.649353	0.803711	0.987652	-0.0500605	0.000266524	0.00664772	0.763469	4
AT4G17030.1	EXLB1	4	9581562	9583290	-	1728	protein_coding	Expansin-like protein [Source:UniProtKB/TrEMBL;Acc:Q0WRS3]	78.4841	89.2001	163.224	99.7895	110.931	224.881	123.412	92.051	217.11	318.187	314.797	630.952	0.219314	0.999931	0.405361	0.349856	0.819703	0.309158	6.97e-05	0.00288825	1.31646	0.000266712	0.00664772	1.22026	7
AT5G03380.1	HIPP06	5	832035	834549	-	2514	protein_coding	Heavy metal-associated isoprenylated plant protein 6 [Source:UniProtKB/Swiss-Prot;Acc:Q9LZF1]	2769.4	1536.77	1285.81	1624.22	1091.24	1138.92	2252.95	1351.68	1201.36	1221.95	756.99	662.263	0.239523	0.999931	-0.181133	0.007612	0.142075	-0.412128	0.0262631	0.279348	-0.354862	0.000273855	0.00680632	-0.585858	6
AT3G54590.3	EXT2	3	20206241	20208472	+	2231	protein_coding	Extensin-2 [Source:UniProtKB/Swiss-Prot;Acc:Q9M1G9]	2116.82	896.882	605.83	1766.6	1131.92	1054.8	1381.11	838.165	671.355	2980.05	790.85	1662.52	0.567132	0.999931	-0.193847	0.288332	0.774718	0.359764	0.0375249	0.345108	0.720873	0.000275533	0.00683798	1.27448	5
AT5G59320.1	LTP3	5	23928954	23929816	+	862	protein_coding	Non-specific lipid-transfer protein 3 [Source:UniProtKB/Swiss-Prot;Acc:Q9LLR7]	179.68	92.1361	83.9409	84.3437	38.1579	30.5407	94.1641	51.45	55.3216	28.8166	25.6827	4.81234	0.0174752	0.588346	-0.768604	0.000313913	0.0157989	-1.18428	0.0113182	0.162521	-0.969265	0.000275651	0.00683798	-1.38494	6
AT3G09220.1	LAC7	3	2827190	2830655	-	3465	protein_coding	Laccase-7 [Source:UniProtKB/Swiss-Prot;Acc:Q9SR40]	2556.55	3241.43	4082.41	2718.05	2312.54	3968.12	1568.18	1816.47	1655.67	1143.76	724.251	1215.03	1.15e-05	0.00431272	-0.954815	0.476427	0.883157	-0.154903	4.16e-13	9.11e-11	-1.62354	0.000277314	0.00686542	-0.82363	3
AT5G58750.1	NA	5	23728588	23730142	+	1554	protein_coding	At5g58750 [Source:UniProtKB/TrEMBL;Acc:Q9LUY6]	25.5823	48.6815	42.98	68.2925	63.0748	127.909	38.5917	41.7143	19.4971	132.531	140.826	73.6894	0.675651	0.999931	-0.19761	0.0139627	0.202577	1.12884	0.372526	0.897641	0.408377	0.000278011	0.00687046	1.73483	5
AT4G24140.1	BDG3	4	12529861	12533924	-	4063	protein_coding	Probable lysophospholipase BODYGUARD 3 [Source:UniProtKB/Swiss-Prot;Acc:O22977]	978.26	1064.15	746.951	964.674	589.168	466.433	972.887	698.23	550.121	549.978	290.527	265.92	0.0746043	0.920958	-0.361828	0.0167638	0.224873	-0.486396	0.00208274	0.0463781	-0.65115	0.000278544	0.0068738	-0.775718	2
AT3G17790.1	PAP17	3	6089381	6091231	+	1850	protein_coding	Purple acid phosphatase 17 [Source:UniProtKB/Swiss-Prot;Acc:Q9SCX8]	176.573	204.884	152.067	46.8942	70.3393	57.0934	192.1	132.617	96.3164	72.8131	46.9683	56.788	0.220162	0.999931	-0.357709	1.85e-07	3.39e-05	-1.57762	0.838663	0.990982	0.066022	0.000278671	0.0068738	-1.15389	8
AT3G25730.1	ARF14	3	9396272	9397766	+	1494	protein_coding	AP2/ERF and B3 domain-containing transcription factor ARF14 [Source:UniProtKB/Swiss-Prot;Acc:Q9LS06]	151.034	107.499	84.8639	153.898	149.619	84.5577	192.133	87.713	68.8238	183.904	184.347	149.776	0.945424	0.999931	-0.0174749	0.332241	0.806623	0.245448	0.00727424	0.119763	0.6867	0.000279339	0.00688379	0.949623	7
AT2G25900.2	ATCTH	2	11041331	11043209	+	1878	protein_coding	Zinc finger CCCH domain-containing protein 23 [Source:UniProtKB/Swiss-Prot;Acc:O82307]	552.806	2979.99	3623.1	1834.01	3597.7	5669.34	936.998	2588.12	4155.2	3953.21	6866.41	8916	0.520401	0.999931	0.15813	0.00397875	0.0931376	0.708923	0.138652	0.659791	0.372326	0.000280352	0.00690226	0.923119	5
AT5G48110.1	NA	5	19500988	19504534	-	3546	protein_coding	Terpenoid cyclases/Protein prenyltransferases superfamily protein [Source:TAIR;Acc:AT5G48110]	471.725	1488.32	1739.37	693.535	2049.93	2546.32	646.561	1743.77	2673.13	2243.39	3552.36	5084.99	0.0296546	0.70894	0.396634	0.023145	0.26814	0.414769	0.000355084	0.0113305	0.662776	0.000282604	0.00694464	0.680911	7
AT1G12110.1	NPF6.3	1	4105223	4109601	+	4378	protein_coding	NRT1.1 [Source:UniProtKB/TrEMBL;Acc:A0A178W8F7]	5868.17	1610.11	714.889	3651.45	1159.42	464.441	3984.05	708.815	478.9	931.373	225.219	171.688	0.000785	0.0991971	-0.707975	0.0578252	0.41886	-0.400061	4.16e-07	3.27e-05	-1.11597	0.000282872	0.00694469	-0.808061	3
AT3G47220.1	PLC9	3	17387883	17390960	+	3077	protein_coding	Phosphoinositide phospholipase C 9 [Source:UniProtKB/Swiss-Prot;Acc:Q6NMA7]	117.088	143.06	179.536	194.83	193.079	230.66	106.492	119.732	109.97	165.735	180.744	211.613	0.026046	0.690218	-0.371393	0.00225156	0.065473	0.482935	0.14336	0.668384	-0.233746	0.000286289	0.00701672	0.620582	4
AT4G19680.2	IRT2	4	10703348	10704838	+	1490	protein_coding	Fe(2+) transport protein 2 [Source:UniProtKB/Swiss-Prot;Acc:O81850]	118.895	125.728	114.652	179.311	262.163	184.885	148.542	195.801	238.73	734.925	285.33	414.096	0.0474874	0.838851	0.699429	0.0223675	0.263386	0.805964	0.000753488	0.0209063	1.19732	0.000289417	0.00707219	1.30386	7
AT1G22570.1	NPF5.15	1	7976424	7978810	-	2386	protein_coding	Protein NRT1/ PTR FAMILY 5.15 [Source:UniProtKB/Swiss-Prot;Acc:Q9SK99]	65.9752	62.9011	50.672	103.011	69.489	103.673	72.1195	36.3508	79.0591	135.962	135.274	152.333	0.845431	0.999931	0.0640459	0.0541274	0.406868	0.622056	0.0455779	0.385481	0.642274	0.000292924	0.00715122	1.20028	5
AT1G68450.1	VQ8	1	25661487	25662276	-	789	protein_coding	VQ motif-containing protein 8, chloroplastic [Source:UniProtKB/Swiss-Prot;Acc:Q9CA36]	109.275	74.9338	135.837	106.72	133.922	103.231	83.2217	90.025	81.8025	48.0108	17.4111	28.8814	0.363417	0.999931	-0.326985	0.755996	0.95934	0.110897	1.5e-06	0.000101281	-1.87168	0.000296641	0.00722849	-1.4338	3
AT1G70000.1	NA	1	26362979	26364878	-	1899	protein_coding	At1g70000 [Source:UniProtKB/TrEMBL;Acc:O04544]	54.4521	4.0573	28.6486	44.859	50.1215	4.22957	15.0987	4.27771	0	47.7391	44.4662	26.5845	0.0106486	0.492634	-2.55093	0.867261	0.979887	0.154725	0.264583	0.828494	1.05559	0.000300153	0.00730046	3.76124	5
AT1G17960.2	NA	1	6180896	6183806	-	2910	protein_coding	Probable threonine--tRNA ligase, cytoplasmic [Source:UniProtKB/Swiss-Prot;Acc:Q8GZ45]	70.9999	63.8812	145.511	78.4555	94.659	99.3205	90.6305	145.504	177.875	52.5715	59.429	111.082	0.0699139	0.904628	0.54665	0.890509	0.984434	-0.0421088	0.0774717	0.510672	-0.560603	0.000302165	0.00734257	-1.14936	2
AT5G17490.1	RGL3	5	5763989	5766246	-	2257	protein_coding	DELLA protein RGL3 [Source:UniProtKB/Swiss-Prot;Acc:Q9LF53]	41.2306	74.0644	99.1345	52.0198	116.341	125.902	58.6984	103.7	136.33	144.287	221.889	256.335	0.0294554	0.70894	0.464615	0.0665608	0.44723	0.39162	5.24e-05	0.00226765	0.81599	0.000302735	0.00734961	0.742995	7
AT3G61470.1	LHCA2	3	22745514	22747444	+	1930	protein_coding	Photosystem I chlorophyll a/b-binding protein 2, chloroplastic [Source:UniProtKB/Swiss-Prot;Acc:Q9SYW8]	166.744	157.179	300.915	130.436	157.739	165.912	93.9789	163.678	198.491	179.179	522.561	803.067	0.163656	0.999931	-0.507437	0.1907	0.681153	-0.476981	0.000356515	0.0113632	1.3221	0.000307434	0.00745677	1.35256	7
AT4G16650.2	OFUT29	4	9372379	9376409	+	4030	protein_coding	O-fucosyltransferase 29 [Source:UniProtKB/Swiss-Prot;Acc:Q8LPF8]	17.3153	17.2487	333.733	21.4217	21.0036	14.8135	406.673	23.5183	332.188	19.0764	19.3375	20.5575	0.19707	0.999931	1.34575	0.0207642	0.253047	-2.4513	0.885121	0.996252	-0.158822	0.000308876	0.0074848	-3.95587	6
AT3G54000.2	NA	3	19996177	19998736	+	2559	protein_coding	TIP41-like protein [Source:UniProtKB/TrEMBL;Acc:Q84JE0]	10.7199	5.07292	27.5373	15.3	12.9266	13.7541	4.19273	5.34535	6.8737	20.2716	46.228	42.3198	0.0496405	0.845778	-1.36951	0.992573	0.999832	0.00592782	0.0682438	0.479583	1.1461	0.000311715	0.00753964	2.52154	7
AT4G02290.1	AtGH9B13	4	1002338	1005305	-	2967	protein_coding	Endoglucanase 17 [Source:UniProtKB/Swiss-Prot;Acc:O81416]	1793	1647.54	1440.91	1776.57	1743.83	682.284	1616.05	1329	1105.79	757.42	704.762	469.049	0.227605	0.999931	-0.276455	0.290272	0.775221	-0.242592	0.000154164	0.00565072	-0.894888	0.000312119	0.00754244	-0.861025	2
AT1G68520.1	COL6	1	25708175	25710989	-	2814	protein_coding	Zinc finger protein CONSTANS-LIKE 6 [Source:UniProtKB/Swiss-Prot;Acc:Q8LG76]	0	5.07344	11.0134	5.10097	4.03858	5.29127	4.19218	2.13786	3.43582	25.0327	37.8503	47.1681	0.663245	0.999931	-0.390054	0.953123	0.993318	0.0506403	0.00101749	0.0265264	2.61201	0.000312981	0.00755631	3.0527	7
AT2G47160.1	BOR1	2	19357420	19361328	-	3908	protein_coding	HCO3-transporter family [Source:UniProtKB/TrEMBL;Acc:A8MS82]	553.111	433.306	544.005	806.068	427.202	826.641	701.702	553.649	605.712	1011.77	1160.54	1410.47	0.266967	0.999931	0.282521	0.0933222	0.516365	0.427234	0.00202386	0.045357	0.800222	0.000313381	0.00755899	0.944934	7
AT5G25560.3	NA	5	8897871	8901709	+	3838	protein_coding	CHY-type/CTCHY-type/RING-type Zinc finger protein [Source:UniProtKB/TrEMBL;Acc:F4JY59]	101.479	113.604	133.326	78.503	65.4815	121.6	77.1715	114.429	98.5971	27.4501	34.3981	82.17	0.390182	0.999931	-0.283156	0.163098	0.642659	-0.461636	0.00172749	0.0400993	-1.11012	0.00031501	0.00759129	-1.2886	2
AT3G22370.1	AOX1A	3	7906521	7908746	+	2225	protein_coding	Ubiquinol oxidase 1a, mitochondrial [Source:UniProtKB/Swiss-Prot;Acc:Q39219]	1602.13	1041.74	1143.7	1158.23	721.059	878.744	1905.74	990.256	840.304	738.699	504.32	555.892	0.777667	0.999931	-0.0595318	0.056901	0.416103	-0.402631	0.0395574	0.356042	-0.449027	0.000316272	0.00761468	-0.792126	6
AT3G59350.2	NA	3	21932337	21935207	+	2870	protein_coding	Protein kinase superfamily protein [Source:UniProtKB/TrEMBL;Acc:A0A1I9LM53]	318.425	128.827	182.896	315.067	219.857	169.206	306.985	165.748	162.771	530.992	221.584	340.814	0.917201	0.999931	0.0305279	0.425295	0.860941	0.23368	0.00302461	0.0624067	0.883532	0.000320947	0.00772014	1.08668	7
AT5G22410.1	PER60	5	7426310	7427964	+	1654	protein_coding	Peroxidase 60 [Source:UniProtKB/Swiss-Prot;Acc:Q9FMR0]	298.088	241.307	122.376	307.658	284.847	167.965	369.277	252.522	133.154	541.412	294.447	473.204	0.550043	0.999931	0.187743	0.359375	0.824784	0.28788	0.000882021	0.023671	1.06148	0.000321524	0.007723	1.16162	7
AT2G39800.4	P5CSA	2	16598072	16603061	-	4989	protein_coding	Delta-1-pyrroline-5-carboxylate synthase A [Source:UniProtKB/Swiss-Prot;Acc:P54887]	438.599	660.563	654.194	298.918	459.589	402.138	472.039	617.839	658.529	327.808	457.573	566.02	0.96333	0.999931	-0.00687471	4.45e-05	0.00358537	-0.619067	0.757179	0.985034	0.0484461	0.000325311	0.00780359	-0.563746	8
AT2G33480.1	NAC041	2	14180978	14182439	+	1461	protein_coding	NAC domain-containing protein 41 [Source:UniProtKB/Swiss-Prot;Acc:O22798]	218.806	208.868	295.456	201.72	263.79	310.597	261.003	277.122	265.139	191.209	103.746	120.723	0.552658	0.999931	0.155539	0.734338	0.95666	0.0890286	0.000702672	0.0197322	-0.926213	0.000326028	0.00781122	-0.992724	2
AT1G23480.1	CSLA3	1	8332862	8336385	+	3523	protein_coding	Glycosyltransferase (Fragment) [Source:UniProtKB/TrEMBL;Acc:W8Q7B4]	209.464	216.099	272.08	213.167	287.641	254.96	119.079	205.271	205.086	418.596	277.301	334.904	0.0858472	0.945301	-0.419996	0.678404	0.944688	0.10039	0.118534	0.621494	0.384369	0.000326226	0.00781122	0.904755	5
AT4G00040.1	NA	4	14627	16079	+	1452	protein_coding	Type III polyketide synthase C [Source:UniProtKB/Swiss-Prot;Acc:O81305]	425.154	504.977	479.51	407.579	436.055	328.62	429.643	553.114	595.555	299.873	313.937	421.412	0.392177	0.999931	0.15236	0.136993	0.603864	-0.266724	0.17535	0.72379	-0.251491	0.00032664	0.00781398	-0.670574	6
AT4G19810.2	ChiC	4	10763934	10765795	-	1861	protein_coding	Class V chitinase [Source:UniProtKB/Swiss-Prot;Acc:O81862]	764.395	595.246	370.362	747.957	414.984	506.18	688.908	335.918	235.213	224.579	167.476	123.174	0.0341124	0.742568	-0.506054	0.822724	0.972654	0.0532826	4.03e-09	4.49e-07	-1.47058	0.000329267	0.00786864	-0.911245	3
AT5G24030.1	SLAH3	5	8118317	8122914	-	4597	protein_coding	S-type anion channel SLAH3 [Source:UniProtKB/Swiss-Prot;Acc:Q9FLV9]	773.361	938.563	1391.04	497.832	840.076	1104.75	547.516	1004.83	1161.39	346.912	799.759	451.093	0.360292	0.999931	-0.240177	0.0934621	0.516446	-0.441373	0.00396628	0.0764099	-0.780037	0.000331499	0.00790134	-0.981232	2
AT4G21120.1	CAT1	4	11269985	11273999	+	4014	protein_coding	CAT1 [Source:UniProtKB/TrEMBL;Acc:A0A178UYU0]	44.5265	85.2272	96.9279	26.5213	68.6686	57.1356	62.8889	69.4873	72.1686	25.0393	27.7417	51.9961	0.811612	0.999931	-0.0793959	0.0729028	0.464558	-0.608695	0.032494	0.318391	-0.780534	0.000332806	0.00792236	-1.30983	6
AT3G47340.2	ASN1	3	17437884	17441242	-	3358	protein_coding	DIN6 [Source:UniProtKB/TrEMBL;Acc:A0A178VBT4]	20.6147	108.562	62.784	24.4805	49.2815	306.83	46.9579	107.975	95.0831	300.485	384.982	810.144	0.343772	0.999931	0.474613	0.466357	0.878945	0.366197	0.000121944	0.00464706	1.92603	0.000332987	0.00792236	1.81761	7
AT5G50260.1	CEP1	5	20455317	20457068	+	1751	protein_coding	KDEL-tailed cysteine endopeptidase CEP1 [Source:UniProtKB/Swiss-Prot;Acc:Q9FGR9]	70.1423	61.8673	46.2849	56.0631	27.4928	20.0858	107.383	48.1307	29.8173	27.4595	10.0605	8.45658	0.823462	0.999931	-0.0833194	0.0309865	0.314423	-0.829928	0.0651659	0.467506	-0.818158	0.000334124	0.0079422	-1.56477	6
AT2G40250.1	NA	2	16813297	16815331	+	2034	protein_coding	GDSL esterase/lipase At2g40250 [Source:UniProtKB/Swiss-Prot;Acc:Q9SIZ6]	54.5103	23.317	27.5663	9.16674	10.5227	5.2806	30.2179	22.4734	29.8546	9.56494	4.17921	2.41365	0.582508	0.999931	-0.263027	0.000215983	0.0119756	-1.9695	0.4616	0.928812	-0.47873	0.00033465	0.00794749	-2.18521	8
AT3G51350.1	NA	3	19060261	19063538	-	3277	protein_coding	Eukaryotic aspartyl protease family protein [Source:UniProtKB/TrEMBL;Acc:F4J3C0]	388.438	450.447	391.062	626.21	608.45	738.385	336.283	431.939	242.915	593.963	521.726	599.642	0.164794	0.999931	-0.281009	0.000694581	0.0285367	0.678243	0.30098	0.854417	-0.210877	0.000335827	0.00796659	0.748374	4
AT5G40590.1	NA	5	16251318	16252434	-	1116	protein_coding	At5g40590 [Source:UniProtKB/TrEMBL;Acc:Q9FM39]	185.057	189.55	148.886	292.241	438.057	272.391	267.812	275.083	189.541	436.61	439.213	359.51	0.0325499	0.730033	0.486708	2.12e-05	0.00196141	0.961133	0.117376	0.618553	0.355042	0.000336063	0.00796659	0.829467	4
AT5G38100.4	NA	5	15200182	15201168	-	986	protein_coding	Probable S-adenosylmethionine-dependent methyltransferase At5g38100 [Source:UniProtKB/Swiss-Prot;Acc:Q9LS10]	31.4693	13.1613	6.62755	27.4335	16.2402	14.7414	21.8616	0	13.8334	86.4709	39.7466	56.535	0.603736	0.999931	-0.405074	0.576703	0.91579	0.425426	0.00852891	0.135447	1.99679	0.00034077	0.00807086	2.82729	7
AT2G16890.2	UGT90A1	2	7316789	7319237	+	2448	protein_coding	UDP-glycosyltransferase 90A1 [Source:UniProtKB/Swiss-Prot;Acc:Q9ZVX4]	393.503	156.213	169.677	150.902	155.197	42.3003	287.698	135.809	149.021	53.6979	73.8555	25.379	0.489482	0.999931	-0.26354	0.0125473	0.190915	-0.960953	0.0609386	0.451001	-0.766808	0.000347792	0.00822229	-1.46422	6
AT2G18690.1	NA	2	8097420	8099393	+	1973	protein_coding	Expressed protein [Source:UniProtKB/TrEMBL;Acc:Q9ZV49]	156.712	193.763	172.961	287.578	455.793	428.378	150.961	137.931	75.6367	368.612	220.869	220	0.101787	0.96488	-0.529578	0.000201268	0.0114509	1.1811	0.109513	0.599794	-0.517868	0.000348988	0.00824311	1.19281	4
AT1G06640.3	NA	1	2032338	2033910	+	1572	protein_coding	1-aminocyclopropane-1-carboxylate oxidase homolog 2 [Source:UniProtKB/Swiss-Prot;Acc:Q9C5K7]	662.24	630.641	592.04	638.742	636.057	855.665	783.04	707.28	831.077	1358.93	1108.33	1026.07	0.0616166	0.887835	0.299731	0.27668	0.767405	0.174832	1.21e-05	0.00064181	0.714003	0.000350583	0.00827331	0.589104	1
AT5G63370.9	CDKG1	5	25383906	25387250	-	3344	protein_coding	Cyclin-dependent kinase G1 [Source:UniProtKB/Swiss-Prot;Acc:Q9FGW5]	126.944	413.009	498.857	391.808	386.828	424.43	397.381	571.822	453.431	125.133	266.774	338.704	0.0979362	0.963811	0.589654	0.34481	0.817394	0.337406	0.00348834	0.0697593	-1.07266	0.000351334	0.00828356	-1.32491	2
AT4G21600.1	ENDO5	4	11484981	11487535	+	2554	protein_coding	Endonuclease 5 [Source:UniProtKB/Swiss-Prot;Acc:F4JJL3]	650.471	497.901	569.868	828.469	576.762	668.929	818.124	748.855	810.036	1331.91	947.12	1091.68	0.00216556	0.187054	0.477152	0.069643	0.45626	0.283199	1.36e-06	9.24e-05	0.763895	0.000353909	0.00832217	0.569942	1
AT1G18300.1	NUDT4	1	6299669	6301139	+	1470	protein_coding	Nudix hydrolase 4 [Source:UniProtKB/Swiss-Prot;Acc:Q9LE73]	38.8262	72.9845	73.8883	59.0629	89.0613	76.0221	55.4069	53.5156	41.3501	471.243	91.8734	106.173	0.573683	0.999931	-0.33595	0.638607	0.933426	0.278729	0.00891317	0.139256	1.5734	0.000354522	0.00832685	2.18808	7
AT2G26560.1	PLP2	2	11293702	11295918	-	2216	protein_coding	Patatin-like protein 2 [Source:UniProtKB/Swiss-Prot;Acc:O48723]	207.106	641.018	1056.77	451.603	957.284	2007.74	164.42	362.561	377.25	173.086	115.735	144.987	0.00780383	0.420865	-0.941036	0.0326181	0.321394	0.751499	1.51e-16	5.14e-14	-3.01996	0.00035476	0.00832685	-1.32742	3
AT1G77210.2	STP14	1	29008901	29011247	-	2346	protein_coding	Sugar transport protein 14 [Source:UniProtKB/Swiss-Prot;Acc:Q8GW61]	5.77394	23.332	38.5597	4.07892	18.5885	63.4595	8.38701	42.7709	75.6429	68.0028	116.71	268.334	0.017949	0.596008	0.832531	0.86606	0.979887	-0.0621893	4.67e-10	6.35e-08	2.01263	0.000357462	0.00838274	1.11791	1
AT5G24070.1	PER61	5	8134172	8136150	-	1978	protein_coding	Probable peroxidase 61 [Source:UniProtKB/Swiss-Prot;Acc:Q9FLV5]	72.6573	73.004	108.037	133.466	110.042	135.232	66.2981	80.2458	79.193	131.448	127.19	158.155	0.460766	0.999931	-0.165049	0.00762634	0.142149	0.573628	0.754073	0.985034	0.066946	0.000364592	0.00852702	0.805623	5
AT4G02520.1	GSTF2	4	1110343	1112033	-	1690	protein_coding	Glutathione S-transferase F2 [Source:UniProtKB/Swiss-Prot;Acc:P46422]	2997.71	5828.16	6294.44	4084.76	7351.95	8175.26	2598.48	3339.61	3614.63	2115.06	2844.37	2849.21	1.74e-05	0.00579008	-0.622499	0.0215842	0.2577	0.332548	1.15e-23	8.63e-21	-1.49144	0.000367126	0.00857862	-0.536396	3
AT5G02780.1	GSTL1	5	630748	632759	+	2011	protein_coding	Glutathione S-transferase L1 [Source:UniProtKB/Swiss-Prot;Acc:Q6NLB0]	508.939	673.034	453.295	291.206	472.91	247.035	499.544	619.764	585.907	351.717	196.183	132.695	0.829956	0.999931	0.0740146	0.0505546	0.394316	-0.676971	0.137379	0.657669	-0.531094	0.000367606	0.00858217	-1.28208	6
AT5G43520.1	NA	5	17485231	17486309	-	1078	protein_coding	Cysteine/Histidine-rich C1 domain family protein [Source:UniProtKB/TrEMBL;Acc:Q9FIY8]	50.4027	113.519	135.666	263.693	404.122	368.403	42.8205	74.9326	55.1514	157.938	119.342	149.567	0.0170366	0.58479	-0.745495	8.99e-10	3.09e-07	1.81299	2.28e-06	0.00014711	-1.41897	0.000368407	0.00859322	1.13952	4
AT5G54585.1	NA	5	22175461	22176735	+	1274	protein_coding	Uncharacterized protein At5g54585 [Source:UniProtKB/TrEMBL;Acc:Q8VZU6]	17.3747	91.1605	88.3157	69.1488	105.449	202.374	24.3693	44.998	71.3744	153.489	107.162	222.781	0.298272	0.999931	-0.418587	0.01858	0.238195	0.917846	0.781453	0.986829	0.107947	0.000369838	0.00861891	1.44438	5
AT5G02940.1	NA	5	684474	689955	-	5481	protein_coding	Protein of unknown function (DUF1012) [Source:TAIR;Acc:AT5G02940]	82.4326	77.1215	89.2004	68.3614	102.563	75.1474	43.595	106.884	106.49	152.546	223.844	237.089	0.912688	0.999931	-0.0344216	0.860657	0.979296	-0.0551169	0.000236597	0.00798943	1.15378	0.000371521	0.00865042	1.13309	7
AT4G08570.1	HIPP24	4	5454580	5456100	-	1520	protein_coding	Heavy metal-associated isoprenylated plant protein 24 [Source:UniProtKB/Swiss-Prot;Acc:O81464]	198.273	99.3372	93.7423	99.7908	62.3471	42.2319	124.25	103.824	70.0711	32.2963	45.0927	7.23859	0.399613	0.999931	-0.317566	0.0228438	0.26642	-0.868541	0.0255845	0.274878	-0.932282	0.000373537	0.00867421	-1.48326	6
AT3G13430.2	NA	3	4367192	4369029	+	1837	protein_coding	RING/U-box superfamily protein [Source:UniProtKB/TrEMBL;Acc:Q9LJE9]	47.0203	62.8924	60.5972	44.8646	139.832	57.1081	31.0336	32.0799	29.8024	96.6493	99.0482	99.1042	0.047334	0.838851	-0.866258	0.236195	0.727091	0.498593	0.596907	0.963721	0.225213	0.000378645	0.00877726	1.59006	5
AT2G33850.1	NA	2	14320865	14322082	-	1217	protein_coding	E6-like protein [Source:UniProtKB/TrEMBL;Acc:P93019]	948.918	876.948	677.002	1223.32	832.047	612.59	820.049	735.174	476.485	455.485	402.96	223.279	0.0949186	0.962456	-0.306547	0.614259	0.92731	0.0922455	1.24e-08	1.31e-06	-1.0864	0.000379777	0.00879571	-0.68761	3
AT3G48350.1	CEP3	3	17905725	17907690	+	1965	protein_coding	KDEL-tailed cysteine endopeptidase CEP3 [Source:UniProtKB/Swiss-Prot;Acc:Q9STL5]	231.114	218.03	185.17	284.328	294.421	222.995	221.512	240.692	258.127	445.507	353.486	287.438	0.281604	0.999931	0.195212	0.0489892	0.388044	0.355187	0.00631159	0.10871	0.495811	0.000389768	0.0090032	0.655786	7
AT3G44310.3	NIT1	3	15986864	15989025	+	2161	protein_coding	NITI [Source:UniProtKB/TrEMBL;Acc:A0A384KJ08]	2056.65	2302.23	1686.02	880.976	1012.69	915.592	2091.83	2322.35	2185.33	1564.03	1581.91	1706.33	0.304138	0.999931	0.125125	3.3e-19	7.19e-16	-1.10683	7.04e-10	9.26e-08	0.782723	0.000391858	0.00904349	-0.449229	8
AT1G47395.1	NA	1	17382998	17383830	+	832	protein_coding	At1g47390 [Source:UniProtKB/TrEMBL;Acc:Q8GUL3]	42.2025	8.10252	9.93657	59.9881	32.4519	8.43075	15.9677	8.57192	10.3632	38.3825	40.6824	16.8556	0.373297	0.999931	-0.506453	0.0989269	0.528565	0.881376	0.214728	0.777318	0.657612	0.000395559	0.00912086	2.04544	5
AT4G27560.1	UGT79B2	4	13759800	13761603	-	1803	protein_coding	UDP-glycosyltransferase 79B2 [Source:UniProtKB/Swiss-Prot;Acc:Q9T080]	695.433	135.926	49.5808	365.022	136.605	27.4953	483.13	131.531	81.388	396.169	147.713	71.3033	0.870916	0.999931	0.0389192	0.126903	0.585851	-0.371742	3.11e-07	2.52e-05	1.2924	0.000400564	0.00921579	0.881737	1
AT1G76650.3	CML38	1	28766807	28768138	-	1331	protein_coding	CML38 [Source:UniProtKB/TrEMBL;Acc:A0A178WMC5]	24.0294	26.3154	29.8351	51.7939	69.878	90.4985	13.4575	11.7956	16.1518	188.723	28.9268	31.2545	0.184005	0.999931	-0.955337	0.036861	0.339205	1.44115	0.771086	0.986023	0.202376	0.000400732	0.00921579	2.59886	5
AT4G28570.2	FAO4B	4	14119364	14122616	+	3252	protein_coding	Long-chain-alcohol oxidase FAO4B [Source:UniProtKB/Swiss-Prot;Acc:Q94BP3]	416.304	438.365	382.142	262.211	258.442	485.787	236.426	243.702	472.937	94.1567	132.938	19.3531	0.443588	0.999931	-0.4069	0.519715	0.899032	-0.342317	0.000224391	0.00765098	-2.03378	0.000404867	0.00930271	-1.9692	2
AT3G60130.2	BGLU16	3	22210434	22213840	+	3406	protein_coding	Beta-glucosidase 16 [Source:UniProtKB/Swiss-Prot;Acc:Q9M1D0]	360.611	490.884	465.051	391.425	400.259	574.035	432.885	465.261	701.846	950.326	739.465	1089.7	0.159363	0.999931	0.261989	0.939208	0.991895	0.014257	1.08e-06	7.57e-05	0.922879	0.000405223	0.00930271	0.675147	1
AT3G51680.1	SDR2A	3	19173484	19174739	-	1255	protein_coding	Short-chain dehydrogenase reductase 2a [Source:UniProtKB/Swiss-Prot;Acc:Q9SCU0]	42.1328	30.4094	26.4684	29.53	15.3843	14.7812	53.7297	27.829	37.9071	10.7654	15.0311	7.23862	0.448533	0.999931	0.285042	0.0731367	0.464847	-0.713077	0.212728	0.775956	-0.573018	0.000407556	0.00934806	-1.57114	6
AT4G12270.1	NA	4	7297765	7299930	+	2165	protein_coding	Amine oxidase [Source:UniProtKB/TrEMBL;Acc:Q9STI4]	297.156	223.097	191.787	227.252	155.305	162.749	269.344	201.115	174.388	326.086	243.726	253.612	0.363449	0.999931	-0.131	0.0162944	0.221989	-0.34999	5.26e-07	4.04e-05	0.747001	0.000408422	0.00935649	0.528011	1
AT1G56580.1	SVB	1	21198004	21199126	-	1122	protein_coding	At1g56580/F25P12_18 [Source:UniProtKB/TrEMBL;Acc:Q9FXB0]	800.52	695.363	440.035	772.875	464.765	261.84	844.562	506.273	362.988	319.371	304.801	180.966	0.254516	0.999931	-0.211166	0.0349874	0.331503	-0.392045	0.00851396	0.135447	-0.513071	0.000410842	0.00939874	-0.69395	6
AT1G28330.2	DRM1	1	9933909	9935266	-	1357	protein_coding	Dormancy-associated protein 1 [Source:UniProtKB/Swiss-Prot;Acc:B9DGG8]	838.782	2455.5	3706.55	2018.9	2886.97	5379.94	1087.24	2356.73	3209.75	4352.59	4403.42	5552.8	0.94142	0.999931	-0.0166657	0.01307	0.195014	0.563026	0.284705	0.842603	0.247976	0.00041248	0.00942796	0.827667	5
AT1G29230.1	CIPK18	1	10214681	10216563	+	1882	protein_coding	Non-specific serine/threonine protein kinase [Source:UniProtKB/TrEMBL;Acc:A0A178WD98]	14.0229	9.12977	0	45.8863	23.4387	14.8066	13.4195	6.41579	1.14616	56.0758	13.4326	12.0866	0.916371	0.999931	-0.0812689	0.00191179	0.0586525	2.20614	0.557899	0.956006	0.390412	0.000412943	0.00943031	2.67782	4
AT1G05300.1	ZIP5	1	1544927	1547849	-	2922	protein_coding	Zinc transporter 5 [Source:UniProtKB/Swiss-Prot;Acc:O23039]	74.2715	55.7808	49.5924	73.3888	51.7537	82.4534	93.9626	72.7328	47.0226	211.334	98.0748	194.491	0.512083	0.999931	0.249783	0.503678	0.894284	0.254754	0.000366033	0.0115346	1.35733	0.000415227	0.00944351	1.3623	7
AT3G10710.1	PME24	3	3352077	3354375	+	2298	protein_coding	Putative pectinesterase/pectinesterase inhibitor 24 [Source:UniProtKB/Swiss-Prot;Acc:Q9SG77]	235.055	168.406	136.601	334.506	276.366	279.257	291.009	225.6	129.489	495.015	239.393	400.138	0.365462	0.999931	0.257798	0.00500825	0.108863	0.794992	0.085636	0.536938	0.492677	0.000416135	0.00944351	1.02987	5
AT3G46330.1	MEE39	3	17020718	17025069	-	4351	protein_coding	Probable LRR receptor-like serine/threonine-protein kinase MEE39 [Source:UniProtKB/Swiss-Prot;Acc:C0LGP2]	365.167	420.115	455.905	461.196	415.894	624.483	549.119	556.853	470.597	898.55	711.15	1031.85	0.0563629	0.867696	0.354004	0.166535	0.647125	0.257145	4.47e-05	0.00197791	0.767777	0.000416261	0.00944351	0.670918	1
AT2G18210.1	NA	2	7924958	7925918	-	960	protein_coding	At2g18210 [Source:UniProtKB/TrEMBL;Acc:Q9ZPV4]	196.767	218.866	238.334	109.899	220.435	180.39	215.021	235.591	346.137	640.738	484.733	478.517	0.308616	0.999931	0.265658	0.140444	0.608447	-0.38897	2.06e-09	2.44e-07	1.59744	0.000416358	0.00944351	0.942815	1
AT3G43720.2	LTPG2	3	15615391	15617149	-	1758	protein_coding	Non-specific lipid transfer protein GPI-anchored 2 [Source:UniProtKB/Swiss-Prot;Acc:Q9LZH5]	39.7388	56.7042	32.0275	16.2613	15.4225	2.10662	48.7583	26.7939	28.8064	6.00199	4.14464	7.21985	0.527373	0.999931	-0.345523	0.000708436	0.0288792	-1.97655	0.311116	0.86004	-0.695878	0.000417673	0.009464	-2.3269	8
AT1G27900.3	NA	1	9715360	9720629	-	5269	protein_coding	Probable pre-mRNA-splicing factor ATP-dependent RNA helicase DEAH4 [Source:UniProtKB/Swiss-Prot;Acc:Q93Y16]	59.3534	19.2801	7.70885	47.9536	23.4209	0	65.3938	18.1706	6.87063	75.0854	44.5953	22.9822	0.905619	0.999931	0.0646569	0.673215	0.943185	-0.233528	5.95e-05	0.00252331	2.24873	0.000418384	0.0094719	1.95054	7
AT5G64890.1	PEP2	5	25934568	25935612	+	1044	protein_coding	Elicitor peptide 2 [Source:UniProtKB/Swiss-Prot;Acc:Q9LV88]	7.46174	11.1298	15.476	11.1656	28.4577	19.981	6.73134	8.58181	6.92752	44.5199	32.9933	24.0256	0.338835	0.999931	-0.584686	0.146579	0.618138	0.813571	0.182985	0.736273	0.715767	0.000421232	0.00952813	2.11402	5
AT5G57630.3	CIPK21	5	23340811	23342898	-	2087	protein_coding	CBL-interacting serine/threonine-protein kinase 21 [Source:UniProtKB/Swiss-Prot;Acc:Q94CG0]	223.72	135.878	164.245	288.364	152.901	159.556	228.247	203.271	249.006	443.234	320.642	421.415	0.108783	0.971553	0.408927	0.426176	0.861065	0.203711	1.36e-05	0.000706634	1.12294	0.000421813	0.00953304	0.91772	1
AT5G24410.1	PGL4	5	8332420	8334129	-	1709	protein_coding	Probable 6-phosphogluconolactonase 4 [Source:UniProtKB/Swiss-Prot;Acc:Q9FIN1]	65.2467	81.1029	94.8277	104.909	103.608	185.878	72.1869	70.6305	76.9324	206.84	118.692	181.025	0.695239	0.999931	-0.120691	0.0257313	0.282758	0.672442	0.308409	0.858205	0.307364	0.000428491	0.00966727	1.1005	5
AT4G30810.1	SCPL29	4	15003146	15006216	+	3070	protein_coding	Serine carboxypeptidase-like 29 [Source:UniProtKB/Swiss-Prot;Acc:Q949Q7]	986.47	838.959	726	988.162	819.463	704.439	1199.31	1025.4	1118.52	1529.34	1249.6	1130.21	1.15e-05	0.00431272	0.405393	0.996043	0.999832	-0.000463568	5.31e-15	1.45e-12	0.739075	0.000430382	0.00969321	0.333218	1
AT1G22650.1	INVD	1	8013353	8016150	-	2797	protein_coding	Probable alkaline/neutral invertase D [Source:UniProtKB/Swiss-Prot;Acc:F4I2X9]	137.732	82.1747	96.9416	65.2705	42.8277	29.6188	135.858	73.7736	38.9601	26.2409	29.401	21.7602	0.179497	0.999931	-0.423834	0.00025974	0.0135677	-1.18827	0.170131	0.714473	-0.501428	0.000431307	0.00970569	-1.26586	8
AT2G18690.2	NA	2	8097420	8098827	+	1407	protein_coding	Expressed protein [Source:UniProtKB/TrEMBL;Acc:Q9ZV49]	26.4214	93.2818	83.7851	52.9777	159.404	124.664	21.82	12.8395	39.024	179.254	97.0581	77.2645	0.0189142	0.609518	-1.40841	0.215967	0.707323	0.719783	0.944402	0.997186	0.041271	0.000433554	0.00974789	2.16946	5
AT5G22555.1	NA	5	7489370	7490523	+	1153	protein_coding	unknown protein; Has 30201 Blast hits to 17322 proteins in 780 species: Archae - 12; Bacteria - 1396; Metazoa - 17338; Fungi - 3422; Plants - 5037; Viruses - 0; Other Eukaryotes - 2996 (source: NCBI BLink). [Source:TAIR;Acc:AT5G22555]	63.119	51.5585	69.7116	234.106	250.876	173.213	15.1619	23.6245	11.5738	82.0459	45.9308	21.5807	3.1e-05	0.00881185	-1.88015	5.33e-06	0.000642647	1.84867	9.55e-07	6.82e-05	-2.06487	0.000434041	0.00975047	1.66394	4
AT4G34000.4	ABF3	4	16295381	16298255	+	2874	protein_coding	ABSCISIC ACID-INSENSITIVE 5-like protein 6 [Source:UniProtKB/Swiss-Prot;Acc:Q9M7Q3]	865.391	697.882	682.021	625.012	870.578	872.426	607.275	675.844	719.905	422.436	464.925	480.983	0.261865	0.999931	-0.178407	0.731462	0.956192	0.0544389	6.33e-07	4.79e-05	-0.820333	0.000436552	0.00979847	-0.587486	3
AT2G34430.1	LHB1B1	2	14524607	14525918	+	1311	protein_coding	Chlorophyll a-b binding protein, chloroplastic [Source:UniProtKB/TrEMBL;Acc:Q39142]	4.12824	2.02789	5.51209	2.03765	4.04566	5.28251	0	3.20983	6.88632	0	247.688	870.459	0.475782	0.999931	-1.20651	0.728827	0.955707	-0.574932	0.00117612	0.0296292	5.29665	0.00043796	0.00981837	5.92823	7
AT2G15960.1	NA	2	6947096	6947866	+	770	protein_coding	Expressed protein [Source:UniProtKB/TrEMBL;Acc:Q9XIM6]	57.1317	57.7121	199.908	53.8589	72.2544	395.984	51.285	70.7425	147.519	232.933	319.814	729.087	0.648468	0.999931	-0.203652	0.489572	0.888221	0.306984	0.0148966	0.19565	1.08917	0.00043819	0.00981837	1.59981	7
AT5G42830.1	NA	5	17176293	17178130	+	1837	protein_coding	HXXXD-type acyl-transferase family protein [Source:UniProtKB/TrEMBL;Acc:Q9FMN6]	298.684	521.343	450.687	519.92	696.105	672.445	367.42	399.985	334.807	253.049	220.594	213.865	0.351305	0.999931	-0.188794	0.00485371	0.106566	0.565644	6.88e-13	1.46e-10	-1.50568	0.000442333	0.00989428	-0.751242	3
AT4G32850.5	nPAP	4	15849711	15855186	+	5475	protein_coding	nuclear poly(a) polymerase [Source:TAIR;Acc:AT4G32850]	299.999	568.316	559.36	374.521	588.6	789.742	339.498	714.965	772.7	195.389	551.556	545.668	0.201464	0.999931	0.300438	0.383038	0.838177	0.20557	0.00160317	0.0378791	-0.763644	0.000446653	0.00998237	-0.858512	2
AT3G47980.1	NA	3	17710160	17712946	+	2786	protein_coding	At3g47980 [Source:UniProtKB/TrEMBL;Acc:Q84MC3]	612.517	271.763	250.218	361.745	174.734	110.956	704.019	284.571	254.725	229.364	188.399	135.247	0.418172	0.999931	0.133073	7.13e-06	0.000807325	-0.759972	0.128359	0.639979	0.273732	0.000447811	0.0099997	-0.619312	8
AT1G21326.1	NA	1	7468765	7469995	-	1230	protein_coding	F16F4.1 protein [Source:UniProtKB/TrEMBL;Acc:Q9LMP5]	6.60665	7.09683	15.4361	21.391	21.043	25.3497	5.87533	1.0701	6.88855	22.713	30.9368	20.5185	0.129513	0.999931	-1.01799	0.0324879	0.320748	1.23302	0.900817	0.996252	0.069036	0.000451245	0.0100626	2.32004	5
AT2G28990.2	NA	2	12454637	12459705	+	5068	protein_coding	Probable leucine-rich repeat receptor-like protein kinase At2g28990 [Source:UniProtKB/Swiss-Prot;Acc:O81069]	215.125	176.577	222.434	253.065	288.27	406.482	124.908	168.864	58.3881	363.421	232.35	280.673	0.0278638	0.702039	-0.800765	0.0804416	0.484719	0.628164	0.761431	0.985419	-0.111392	0.000459751	0.0102227	1.31754	5
AT5G13500.3	HPAT3	5	4338231	4340998	+	2767	protein_coding	Hydroxyproline O-arabinosyltransferase 3 [Source:UniProtKB/Swiss-Prot;Acc:Q9FY51]	245.966	221.075	213.824	255.799	201.398	119.427	248.358	225.712	195.023	383.385	281.47	286.238	0.908859	0.999931	-0.0209768	0.187843	0.67817	-0.243002	2.54e-06	0.000161367	0.881876	0.000464608	0.0103219	0.65985	1
AT3G54580.1	NA	3	20200573	20203919	-	3346	protein_coding	Proline-rich extensin-like family protein [Source:UniProtKB/TrEMBL;Acc:F4JCZ1]	9320.96	5319.73	4249.27	8781.01	6631.56	6727.31	6876.47	5050.84	4448.73	14070.2	4955.7	7798.67	0.576468	0.999931	-0.142574	0.163342	0.643048	0.356225	0.103658	0.584852	0.425683	0.000466948	0.0103577	0.924481	5
AT1G03457.3	NA	1	860761	863612	-	2851	protein_coding	RNA-binding (RRM/RBD/RNP motifs) family protein [Source:UniProtKB/TrEMBL;Acc:F4I0X0]	112.233	112.575	58.4091	166.143	149.602	175.476	130.038	145.466	127.307	322.379	184.409	323.746	0.0921235	0.959005	0.517201	0.00789998	0.14448	0.811947	0.00944006	0.144541	0.792818	0.000467011	0.0103577	1.08756	5
AT5G05800.1	LIMYB	5	1742994	1745245	-	2251	protein_coding	L10-interacting MYB domain-containing protein [Source:UniProtKB/Swiss-Prot;Acc:Q9FFJ8]	138.604	116.648	126.714	108.07	103.476	146.979	63.75	110.15	87.1312	124.12	213.107	222.345	0.0308149	0.715379	-0.591184	0.584445	0.91872	-0.147506	0.0481171	0.397038	0.540945	0.000470282	0.0104215	0.984624	7
AT2G01180.6	ATPAP1	2	106842	108231	-	1389	protein_coding	phosphatidic acid phosphatase 1 [Source:TAIR;Acc:AT2G01180]	89.1983	66.9097	116.881	132.409	108.465	134.128	65.4719	161.594	79.2293	15.5429	34.2699	60.3416	0.769043	0.999931	0.132709	0.328762	0.805018	0.440368	2.83e-05	0.00133574	-1.99732	0.000476741	0.0105488	-1.68967	2
AT4G11880.3	AGL14	4	7142922	7147391	+	4469	protein_coding	Agamous-like MADS-box protein AGL14 [Source:UniProtKB/Swiss-Prot;Acc:Q38838]	95.7604	64.8975	61.729	74.3848	33.1683	29.5872	90.6264	41.7236	50.4883	17.92	16.7448	22.9429	0.383119	0.999931	-0.292783	0.0377083	0.34278	-0.708976	0.0159397	0.204748	-0.937566	0.000478045	0.0105667	-1.35376	6
AT3G46700.1	UGT76E3	3	17200167	17202074	-	1907	protein_coding	Glycosyltransferase (Fragment) [Source:UniProtKB/TrEMBL;Acc:W8Q6Q0]	150.136	157.231	155.35	148.868	157.615	143.827	301.111	281.235	260.2	572.742	347.501	386.745	8.7e-06	0.00354314	0.86627	0.901593	0.986633	-0.0247269	1.94e-15	5.64e-13	1.57265	0.000480532	0.0106127	0.681657	1
AT5G38280.1	PR5K	5	15293066	15297611	-	4545	protein_coding	PR5-like receptor kinase [Source:TAIR;Acc:AT5G38280]	326.47	332.821	309.472	258.114	331.963	291.026	339.562	352.742	369.912	621.028	462.649	478.95	0.400506	0.999931	0.132145	0.402157	0.847426	-0.132655	2.39e-07	1.97e-05	0.826385	0.000485305	0.010691	0.561585	1
AT4G14746.1	NA	4	8462437	8464485	-	2048	protein_coding	CONTAINS InterPro DOMAIN/s: EGF-like (InterPro:IPR006210); Has 259 Blast hits to 234 proteins in 55 species: Archae - 0; Bacteria - 0; Metazoa - 184; Fungi - 0; Plants - 69; Viruses - 0; Other Eukaryotes - 6 (source: NCBI BLink). [Source:TAIR;Acc:AT4G14746]	261.1	328.395	337.508	189.371	189.506	309.293	266.157	296.517	279.2	199.812	161.909	206.26	0.466609	0.999931	-0.133388	0.0114123	0.181681	-0.467675	0.0750711	0.500501	-0.344853	0.000489486	0.0107741	-0.67914	6
AT2G29995.1	PSY3	2	12796503	12799441	-	2938	protein_coding	Protein PSY3 [Source:UniProtKB/Swiss-Prot;Acc:Q8S8P7]	324.939	315.114	315.588	412.092	336.356	426.147	279.709	307.354	335.824	604.886	411.331	427.853	0.785507	0.999931	-0.049987	0.100211	0.53097	0.29979	0.0957942	0.565882	0.308342	0.000491389	0.0108068	0.658119	5
AT1G44020.1	NA	1	16715972	16718656	-	2684	protein_coding	Cysteine/Histidine-rich C1 domain family protein [Source:UniProtKB/TrEMBL;Acc:F4IEE1]	4.94706	1.01464	13.2168	18.362	33.1198	13.7559	4.19241	10.6899	4.58168	35.7663	41.2021	66.5121	0.940564	0.999931	0.0597731	0.0146853	0.208874	1.83461	0.203337	0.763627	0.895468	0.000493115	0.0108346	2.67031	5
AT1G20510.1	4CLL5	1	7103375	7106121	-	2746	protein_coding	4-coumarate--CoA ligase-like 5 [Source:UniProtKB/Swiss-Prot;Acc:Q84P21]	367.799	338.86	212.597	326.381	345.007	258.135	353.042	349.601	378.09	654.725	558.808	426.792	0.173758	0.999931	0.265131	0.779244	0.96412	0.0548673	4.81e-06	0.000287012	0.906504	0.000493631	0.0108346	0.696241	1
AT4G10370.1	NA	4	6423353	6425678	-	2325	protein_coding	Cysteine/Histidine-rich C1 domain family protein [Source:UniProtKB/TrEMBL;Acc:F4JLN1]	30.5092	16.2337	22.0292	36.7214	32.315	33.8578	41.9262	19.2428	17.1833	71.542	46.2344	56.8322	0.653734	0.999931	0.179577	0.0968774	0.522974	0.648365	0.0166433	0.209803	0.905152	0.00049783	0.0109075	1.37394	5
AT2G44480.1	BGLU17	2	18359724	18363144	+	3420	protein_coding	beta glucosidase 17 [Source:TAIR;Acc:AT2G44480]	82.5001	140.994	132.221	49.9583	71.137	102.571	72.9755	130.467	177.694	48.9295	99.0132	113.593	0.899023	0.999931	0.0284232	0.000866566	0.0334005	-0.775145	0.898814	0.996252	-0.0309236	0.00049805	0.0109075	-0.834492	8
AT4G28850.1	XTH26	4	14244290	14246037	+	1747	protein_coding	Probable xyloglucan endotransglucosylase/hydrolase protein 26 [Source:UniProtKB/Swiss-Prot;Acc:Q9SVV2]	21.475	21.2888	16.5404	118.143	65.5693	27.4573	15.9489	21.4041	18.3736	81.31	34.2625	54.3034	0.925956	0.999931	-0.0481481	0.000368939	0.017947	1.75306	0.99729	0.999927	-0.00163512	0.000499839	0.0109284	1.79957	4
AT1G76570.1	LHCB7	1	28728998	28730851	+	1853	protein_coding	Chlorophyll a-b binding protein 7, chloroplastic [Source:UniProtKB/Swiss-Prot;Acc:Q9C9K1]	56.1593	50.6904	66.1569	66.2073	57.4669	78.1572	56.237	64.2078	68.8903	109.988	108.679	120.69	0.592245	0.999931	0.12162	0.375441	0.834734	0.19942	0.00127947	0.031682	0.702808	0.000507156	0.0110514	0.780609	7
AT2G29330.1	TRI	2	12594536	12596438	+	1902	protein_coding	Tropinone reductase homolog At2g29330 [Source:UniProtKB/Swiss-Prot;Acc:Q9ZW16]	342.058	380.096	478.672	510.104	451.873	639.734	410.558	365.015	332.029	719.025	509.184	651.387	0.598588	0.999931	-0.106735	0.0416702	0.361299	0.4104	0.308525	0.858205	0.208768	0.000507734	0.0110548	0.725904	5
AT3G18450.1	PCR5	3	6331033	6332259	-	1226	protein_coding	Protein PLANT CADMIUM RESISTANCE 5 [Source:UniProtKB/Swiss-Prot;Acc:Q9LS45]	22.3322	21.274	25.3856	97.6486	115.951	107.548	21.8441	32.1351	31.0687	87.4923	46.5695	67.4618	0.428116	0.999931	0.288189	5.51e-11	2.62e-08	2.21387	0.0259356	0.277197	-0.707186	0.00050822	0.0110562	1.2185	4
AT5G20990.2	CNX1	5	7128475	7133502	-	5027	protein_coding	Molybdopterin biosynthesis protein CNX1 [Source:UniProtKB/Swiss-Prot;Acc:Q39054]	170.638	186.714	191.617	158.148	201.9	273.067	217.977	180.635	225.579	134.672	97.6115	149.992	0.395417	0.999931	0.187559	0.452335	0.872529	0.165952	0.000614402	0.0178285	-0.790832	0.000510489	0.0110964	-0.812439	2
AT1G52245.1	NA	1	19458612	19459763	-	1151	protein_coding	Dynein light chain [Source:UniProtKB/TrEMBL;Acc:Q9M810]	76.9033	197.568	176.567	207.549	325.867	284.762	121.804	146.727	195.549	438.483	328.757	315.721	0.836399	0.999931	0.0649645	0.00524119	0.1117	0.87028	0.322099	0.867427	0.311716	0.000512106	0.0111223	1.11703	5
AT1G08090.1	NRT2.1	1	2524023	2526322	+	2299	protein_coding	High-affinity nitrate transporter 2.1 [Source:UniProtKB/Swiss-Prot;Acc:O82811]	1969.39	74.0604	8.81261	2447.74	479.968	186.185	6495.85	192.447	91.6649	3067.57	837.642	1044.55	0.0281309	0.702039	2.05814	0.00519181	0.111086	2.62446	0.00366125	0.0723344	2.77782	0.000530458	0.0114922	3.34414	5
AT1G19700.1	BLH10	1	6809585	6812757	-	3172	protein_coding	BEL1-like homeodomain protein 10 [Source:UniProtKB/Swiss-Prot;Acc:Q9FXG8]	253.976	211.035	285.284	182.582	234.292	196.792	230.599	178.534	203.917	114.473	135.326	76.1766	0.216623	0.999931	-0.291204	0.233623	0.725028	-0.280691	0.00039111	0.0121963	-0.885634	0.000536185	0.0115875	-0.875121	2
AT3G18000.1	NMT1	3	6154363	6157552	+	3189	protein_coding	XPL1 [Source:UniProtKB/TrEMBL;Acc:A0A178VHS8]	1408.85	393.6	354.75	1822.25	459.867	318.353	1083.61	371.039	325.496	1459.09	420.653	351.733	0.536218	0.999931	-0.164523	0.256426	0.74884	0.301412	0.073482	0.49636	0.486767	0.000541638	0.0116901	0.952701	5
AT3G13650.1	DIR7	3	4462841	4463955	+	1114	protein_coding	Dirigent protein 7 [Source:UniProtKB/Swiss-Prot;Acc:Q9LID5]	512.216	264.558	136.756	306.494	241.298	124.581	423.129	226.918	163.122	179.431	91.0131	74.7967	0.703076	0.999931	-0.0787524	0.223345	0.71518	-0.252804	0.00707832	0.117439	-0.599709	0.000542909	0.0117038	-0.773761	2
AT2G29670.1	NA	2	12681831	12685151	-	3320	protein_coding	At2g29670/T27A16.23 [Source:UniProtKB/TrEMBL;Acc:O82388]	80.8075	56.8181	98.0294	43.8621	97.752	137.549	70.4356	84.4539	114.554	144.274	259.762	350.671	0.714686	0.999931	0.122041	0.88991	0.984434	0.0462974	0.00019291	0.00673422	1.24325	0.000544854	0.0117361	1.16751	7
AT5G66780.1	NA	5	26663500	26664436	+	936	protein_coding	AT5g66780/MUD21_2 [Source:UniProtKB/TrEMBL;Acc:Q9FL02]	27.3364	72.8828	77.3364	10.1581	27.6178	32.6312	18.5009	32.1643	36.9043	1.20152	6.61809	30.0619	0.0623717	0.890395	-0.97091	0.00573184	0.11849	-1.46698	0.00831494	0.133044	-1.57662	0.000548684	0.0117992	-2.07269	6
AT2G37040.1	PAL1	2	15557367	15560755	-	3388	protein_coding	Phenylalanine ammonia-lyase 1 [Source:UniProtKB/Swiss-Prot;Acc:P35510]	6238.47	7678.68	4855.35	4176.18	4780.89	4082.32	5296.77	4672.93	4051.16	3614.6	2366.38	2468.88	0.0202213	0.626492	-0.42124	0.00583479	0.11987	-0.500855	0.00219907	0.0485031	-0.570822	0.000549561	0.0118084	-0.650437	2
AT4G14710.2	ATARD2	4	8424667	8426558	-	1891	protein_coding	1,2-dihydroxy-3-keto-5-methylthiopentene dioxygenase [Source:UniProtKB/TrEMBL;Acc:F4JIE1]	1065.72	1915.04	2062.3	1115.23	1512.31	1428.29	1308.63	2486.61	2624.33	1380.96	1633.07	1575.3	0.0617705	0.887849	0.332899	0.0842305	0.492272	-0.30901	0.983188	0.998784	0.00386377	0.000554959	0.0119048	-0.638045	6
AT4G15740.1	NA	4	8964683	8966351	-	1668	protein_coding	Calcium-dependent lipid-binding (CaLB domain) family protein [Source:UniProtKB/TrEMBL;Acc:O23425]	84.9846	149.1	123.415	184.521	177.866	218.862	99.8242	89.8361	67.6493	182.625	141.751	193.324	0.0920245	0.959005	-0.45199	0.00709887	0.135708	0.699838	0.442668	0.923363	-0.202311	0.000565079	0.0121119	0.949518	4
AT1G16110.1	WAKL6	1	5518219	5520929	+	2710	protein_coding	Wall-associated receptor kinase-like 6 [Source:UniProtKB/Swiss-Prot;Acc:Q8GXQ3]	62.6594	167.421	169.61	106.097	169.627	267.728	68.7533	109.033	117.969	168.087	196.798	250.343	0.0636914	0.893219	-0.389835	0.0627692	0.435783	0.377275	0.873416	0.994649	-0.0323057	0.000565793	0.0121173	0.734804	5
AT5G59220.1	SAG113	5	23894404	23896939	-	2535	protein_coding	Probable protein phosphatase 2C 78 [Source:UniProtKB/Swiss-Prot;Acc:Q9FIF5]	119.599	130.865	158.642	59.1462	72.7347	76.1544	78.8362	93.0247	138.672	53.6833	72.218	49.5592	0.0753009	0.922503	-0.422323	4.09e-05	0.00335276	-1.00032	0.217817	0.780705	-0.32541	0.000569354	0.0121737	-0.903406	8
AT1G65570.1	NA	1	24373874	24375895	-	2021	protein_coding	F5I14.10 [Source:UniProtKB/TrEMBL;Acc:O04474]	77.5845	62.8753	51.8018	59.1103	50.9546	82.4389	78.8692	64.1824	58.5047	37.023	8.37788	12.0779	0.859024	0.999931	0.0815308	0.863333	0.979473	0.0790529	0.000513024	0.0152522	-1.74089	0.000575178	0.0122881	-1.74337	2
AT1G26410.1	FOX4	1	9138604	9140439	-	1835	protein_coding	Berberine bridge enzyme-like 6 [Source:UniProtKB/Swiss-Prot;Acc:Q9FZC7]	51.97	267.8	222.557	77.4933	252.183	253.813	48.6473	167.885	90.5536	11.9321	44.4874	3.62575	0.310959	0.999931	-0.721533	0.916381	0.989061	0.0746443	5.46e-06	0.000319619	-3.41508	0.000575947	0.0122945	-2.6189	3
AT1G01120.1	KCS1	1	57164	59215	-	2051	protein_coding	3-ketoacyl-CoA synthase [Source:UniProtKB/TrEMBL;Acc:A0A178W124]	1444.95	1495.37	1321.93	1129.99	950.296	909.716	1410.58	1264.85	940.779	994.778	519.13	473.887	0.225801	0.999931	-0.251052	0.0179143	0.233621	-0.49185	0.0189227	0.227407	-0.503051	0.000581781	0.012409	-0.743849	6
AT5G03240.2	UBQ3	5	771752	773295	-	1543	protein_coding	Ubiquitin 4 [Source:UniProtKB/TrEMBL;Acc:A0A1P8BGQ7]	356.509	284.987	245.76	338.399	242.601	132.134	336.423	296.282	334.901	230.444	133.273	105.096	0.477137	0.999931	0.174265	0.18508	0.675367	-0.327463	0.132158	0.648408	-0.388769	0.000585771	0.0124636	-0.890497	6
AT5G26280.2	NA	5	9208711	9210572	+	1861	protein_coding	TRAF-like family protein [Source:TAIR;Acc:AT5G26280]	6.60802	9.12354	18.7464	3.05527	12.9527	6.33594	6.71554	11.7726	16.0781	62.1835	32.5854	79.6401	0.988288	0.999931	0.00924504	0.355635	0.823584	-0.602624	1.28e-05	0.000675163	2.71052	0.000592297	0.0125718	2.09865	7
AT2G18360.1	NA	2	7976700	7979430	-	2730	protein_coding	Alpha/beta-Hydrolases superfamily protein [Source:UniProtKB/TrEMBL;Acc:Q9ASW5]	457.425	358.931	404.596	484.946	306.673	346.519	530.395	309.22	238.737	218.693	185.744	124.346	0.289887	0.999931	-0.230909	0.713467	0.951995	-0.0799923	3.52e-05	0.00159267	-0.946769	0.00059493	0.0126005	-0.795852	2
AT5G18500.6	NA	5	6138927	6141632	+	2705	protein_coding	Probable receptor-like protein kinase At5g18500 [Source:UniProtKB/Swiss-Prot;Acc:Q8LEB6]	348.06	244.488	239.058	370.187	202.031	235.878	315.337	150.76	222.32	422.281	310.749	308.249	0.233645	0.999931	-0.269214	0.956824	0.9941	-0.01218	0.0176428	0.21795	0.545185	0.000595093	0.0126005	0.802219	7
AT4G15270.3	NA	4	8716581	8717914	-	1333	protein_coding	Glucosyltransferase-like protein (Fragment) [Source:UniProtKB/TrEMBL;Acc:W8PV66]	63.5852	39.5407	36.3837	27.5042	31.5622	28.5204	31.8934	18.1909	32.1437	47.8119	85.3036	79.6659	0.0621019	0.888403	-0.755964	0.103957	0.539309	-0.654039	0.00112475	0.028714	1.32534	0.000599464	0.0126801	1.42727	7
AT3G22150.1	PCMP-E95	3	7812876	7815974	+	3098	protein_coding	Tetratricopeptide repeat (TPR)-like superfamily protein [Source:UniProtKB/TrEMBL;Acc:A0A178VER0]	28.0252	17.2514	9.91072	32.6522	29.0708	24.3453	9.22163	11.7567	0	26.2159	26.9348	42.3406	0.0537257	0.858524	-1.35946	0.250058	0.742738	0.743502	0.568768	0.959556	0.370495	0.000601112	0.0126971	2.47345	5
AT2G16370.3	THY-1	2	7081782	7084495	-	2713	protein_coding	Bifunctional dihydrofolate reductase-thymidylate synthase 1 [Source:UniProtKB/Swiss-Prot;Acc:Q05762]	7.42319	40.5787	91.4379	9.17806	8.88953	35.9628	25.9988	67.3616	36.6722	9.5433	12.5973	30.2199	0.561159	0.999931	0.333825	0.0283712	0.299396	-1.32607	0.450269	0.925716	-0.480938	0.000605696	0.0127836	-2.14083	6
AT5G46230.1	NA	5	18742272	18743077	-	805	protein_coding	At5g46230 [Source:UniProtKB/TrEMBL;Acc:Q9FL37]	183.751	148.866	113.738	171.793	147.695	110.624	143.732	112.521	122.099	200.392	155.126	156.471	0.17968	0.999931	-0.222002	0.904124	0.986994	-0.0196215	0.0205189	0.238961	0.385429	0.000609227	0.0128478	0.58781	7
AT4G24310.1	DMP3	4	12600803	12601726	+	923	protein_coding	Protein DMP3 [Source:UniProtKB/Swiss-Prot;Acc:Q9STW3]	200.119	219.854	230.645	274.69	347.765	398.655	149.528	187.429	163.347	281.551	221.371	298.841	0.0217259	0.643177	-0.384056	0.000110711	0.00754539	0.621796	0.0111058	0.160965	-0.41565	0.000620546	0.0130759	0.590201	4
AT1G23860.1	RSZ21	1	8427257	8429485	-	2228	protein_coding	SRZ21 [Source:UniProtKB/TrEMBL;Acc:A0A178WC08]	303.646	309.352	434.169	308.884	446.302	625.898	317.935	388.23	425.411	494.192	607.187	960.537	0.564094	0.999931	0.100472	0.0768057	0.473183	0.307097	0.0215507	0.24685	0.402413	0.00062552	0.0131419	0.609038	5
AT4G39140.5	NA	4	18229331	18232011	-	2680	protein_coding	RING finger family protein [Source:UniProtKB/TrEMBL;Acc:Q9T023]	0	47.669	127.832	0	76.0066	77.1743	75.5021	68.4511	90.5947	0	22.6385	14.4975	0.0772299	0.925178	2.56739	0.976538	0.997439	0.0432087	0.0739747	0.497746	-2.73042	0.000627514	0.0131465	-5.25461	2
AT5G09660.1	PMDH2	5	2993411	2995784	-	2373	protein_coding	Malate dehydrogenase [Source:UniProtKB/TrEMBL;Acc:B3H560]	23.1075	19.2694	22.0416	13.2503	5.66082	22.198	23.4912	21.3925	8.02868	46.5681	82.9755	108.717	0.66324	0.999931	-0.261003	0.251435	0.743865	-0.699085	3.52e-05	0.00159259	2.50266	0.000627912	0.0131465	2.06458	7
AT3G15115.1	NA	3	5085992	5087496	-	1504	protein_coding	Serine/arginine repetitive matrix protein [Source:UniProtKB/TrEMBL;Acc:Q9LIM3]	132.905	117.629	99.2053	65.2159	92.2206	72.9139	96.4985	118.749	106.709	46.5895	67.8237	55.548	0.601265	0.999931	-0.127669	0.0153241	0.214463	-0.603704	0.101685	0.57951	-0.439833	0.00063019	0.0131731	-0.915868	6
AT1G58270.1	ZW9	1	21611803	21614169	-	2366	protein_coding	At1g58270/F19C14_8 [Source:UniProtKB/TrEMBL;Acc:Q9SLV3]	779.527	927.168	729.357	711.733	964.245	969.809	892.411	877.906	889.452	1635.81	1108.1	1427.39	0.48105	0.999931	0.125438	0.534023	0.903656	0.110826	0.000408604	0.0126613	0.641847	0.00063347	0.0132311	0.627235	7
AT1G33790.2	JAL4	1	12256664	12260615	+	3951	protein_coding	Jacalin-related lectin 4 [Source:UniProtKB/Swiss-Prot;Acc:Q9LQ31]	59.3616	132.922	296.267	142.822	210.015	523.814	107.322	225.549	258.846	257.495	502.083	748.61	0.0726498	0.914119	0.406219	0.000591093	0.025277	0.77111	0.0661148	0.471643	0.406634	0.000643111	0.0133797	0.771525	4
AT2G43535.1	ATTI4	2	18070960	18071826	+	866	protein_coding	Defensin-like protein 196 [Source:UniProtKB/Swiss-Prot;Acc:Q8RYE7]	971.726	953.534	1051.8	880.676	716.473	1242.04	1278.28	1362.73	1471.65	2293.85	1803.97	2950.75	0.0187584	0.607366	0.457237	0.600343	0.92508	-0.102354	4.09e-10	5.64e-08	1.24403	0.000643143	0.0133797	0.684443	1
AT5G49480.1	ATCP1	5	20070489	20071682	+	1193	protein_coding	Calcium-binding protein CP1 [Source:UniProtKB/Swiss-Prot;Acc:Q9FDX6]	3447.42	1513.57	1498.52	1689.71	1003.73	811.085	2877.44	1895.28	1414.68	1159.78	1028.03	994.406	0.984119	0.999931	-0.0033264	2.8e-06	0.000375783	-0.787452	0.270588	0.830789	0.190825	0.00065357	0.0135751	-0.593301	8
AT3G07040.1	RPM1	3	2225855	2229555	-	3700	protein_coding	Disease resistance protein RPM1 [Source:UniProtKB/Swiss-Prot;Acc:Q39214]	48.6237	60.8926	40.7394	71.4378	92.8462	84.6957	50.2943	42.7468	57.2328	107.216	85.9066	94.3786	0.988112	0.999931	-0.00404674	0.00535222	0.113145	0.726814	0.450069	0.925624	0.19341	0.000656091	0.0136009	0.924271	5
AT3G51330.3	NA	3	19053277	19056447	-	3170	protein_coding	Eukaryotic aspartyl protease family protein [Source:UniProtKB/TrEMBL;Acc:Q84WU7]	253.998	236.389	147.607	288.641	370.866	270.827	140.882	134.709	127.177	199.163	278.976	213.998	0.00711422	0.399499	-0.651356	0.0154826	0.215758	0.57108	0.127876	0.638888	-0.367794	0.000656373	0.0136009	0.854642	4
AT5G62720.2	NA	5	25191860	25194978	+	3118	protein_coding	At5g62720 [Source:UniProtKB/TrEMBL;Acc:Q8GZ51]	94.9152	32.4521	24.2473	79.4947	26.6898	14.7971	172.839	66.3209	24.0894	39.4102	12.5677	3.62347	0.0473698	0.838851	0.751788	0.511774	0.897577	-0.258461	0.308944	0.8586	-0.45017	0.000657739	0.0136184	-1.46042	6
AT3G22240.1	NA	3	7863606	7864895	-	1289	protein_coding	Cysteine-rich/transmembrane domain PCC1-like protein [Source:UniProtKB/TrEMBL;Acc:Q9LHJ3]	3603.64	2721.31	2384.91	2325.2	1645.08	1741.63	1461.71	1151.72	953.963	970.331	415.9	519.518	6.63e-10	9.05e-07	-1.27609	0.00727962	0.138255	-0.553752	8.51e-12	1.57e-09	-1.45843	0.000665399	0.0137661	-0.736094	4
AT4G21903.2	NA	4	11620998	11623797	-	2799	protein_coding	Protein DETOXIFICATION [Source:UniProtKB/TrEMBL;Acc:F4JKB8]	211.197	126.794	104.674	170.268	139.846	167.078	269.252	118.702	131.835	305.503	262.65	361.33	0.450937	0.999931	0.233427	0.512656	0.898183	0.202935	0.000407765	0.0126493	1.10851	0.000673253	0.0139066	1.07802	7
AT3G44540.2	FAR4	3	16124021	16127918	+	3897	protein_coding	Probable fatty acyl-CoA reductase 4 [Source:UniProtKB/Swiss-Prot;Acc:Q9LXN3]	413.981	316.54	334.868	361.059	244.818	277.177	383.232	322.873	308.201	270.716	182.347	135.412	0.738161	0.999931	-0.0611724	0.183764	0.67343	-0.244264	0.0132054	0.180503	-0.479112	0.000675521	0.0139331	-0.662204	2
AT3G26450.1	NA	3	9681235	9683506	-	2271	protein_coding	Major latex protein, putative [Source:UniProtKB/TrEMBL;Acc:Q9LIN0]	258.688	315.178	255.932	139.451	183.893	116.083	277.957	288.001	255.167	189.125	149.257	149.523	0.943645	0.999931	-0.0139997	8.53e-06	0.000937802	-0.904635	0.414048	0.91366	0.17413	0.000676272	0.013936	-0.716505	8
AT1G55240.1	NA	1	20604892	20606411	+	1519	protein_coding	At1g55240 [Source:UniProtKB/TrEMBL;Acc:Q6NM31]	322.025	248.408	237.031	181.339	123.808	180.647	371.789	317.787	305.325	205.56	95.3698	177.457	0.259957	0.999931	0.31056	0.0115077	0.182085	-0.706683	0.90859	0.996252	0.0333146	0.000677831	0.0139571	-0.983929	6
AT2G32660.2	AtRLP22	2	13853699	13856297	-	2598	protein_coding	Receptor like protein 22 [Source:UniProtKB/Swiss-Prot;Acc:O48851]	23.0844	19.279	57.27	53.0497	51.6944	87.8341	8.38441	40.6195	21.7605	145.43	56.3531	116.105	0.387584	0.999931	-0.519179	0.106711	0.54541	0.942732	0.300532	0.854165	0.606273	0.000684119	0.0140755	2.06818	5
AT3G26650.1	GAPA1	3	9794862	9797045	+	2183	protein_coding	Glyceraldehyde-3-phosphate dehydrogenase GAPA1, chloroplastic [Source:UniProtKB/Swiss-Prot;Acc:P25856]	122.925	148.094	273.257	76.4667	100.239	90.9395	64.5876	135.814	154.766	146.789	354.935	484.584	0.043605	0.818564	-0.652572	0.00221006	0.0646975	-0.998124	8.07e-06	0.00044682	1.4747	0.000685709	0.0140972	1.12915	7
AT3G01900.1	CYP94B2	3	312241	314120	-	1879	protein_coding	Cytochrome P450, family 94, subfamily B, polypeptide 2 [Source:UniProtKB/TrEMBL;Acc:Q9S833]	33.8201	40.5767	35.2555	34.6696	53.3434	70.86	38.5812	63.0887	66.4778	143.173	115.855	111.196	0.0708603	0.907617	0.574279	0.142851	0.611774	0.467252	0.00015021	0.00553393	1.1583	0.000688066	0.0141242	1.05127	7
AT5G26340.1	STP13	5	9243398	9247540	-	4142	protein_coding	STP13 [Source:UniProtKB/TrEMBL;Acc:A0A178UHA7]	929.982	381.519	469.176	480.503	292.4	431.758	808.262	352.751	424.908	1091.94	730.043	982.042	0.636315	0.999931	-0.147388	0.162285	0.641372	-0.436758	1.51e-05	0.000776489	1.38247	0.000691575	0.0141843	1.0931	7
AT4G23100.3	GSH1	4	12102135	12107695	-	5560	protein_coding	Glutamate--cysteine ligase, chloroplastic [Source:UniProtKB/Swiss-Prot;Acc:P46309]	52.7695	80.1562	88.1133	80.5876	54.1238	102.638	62.0484	97.2791	105.381	187.182	159.753	206.788	0.365852	0.999931	0.249786	0.763237	0.96116	0.0836408	5.48e-05	0.00234643	1.10484	0.000694234	0.0142102	0.938696	7
AT1G10070.1	BCAT2	1	3288087	3290471	+	2384	protein_coding	Branched-chain-amino-acid aminotransferase 2, chloroplastic [Source:UniProtKB/Swiss-Prot;Acc:Q9M439]	42.0814	96.3553	465.024	33.6408	253.067	994.88	26.8441	212.831	618.051	389.147	895.68	1910.2	0.553988	0.999931	0.224803	0.24803	0.74007	0.438514	0.00411501	0.078515	1.08514	0.000694464	0.0142102	1.29885	7
AT2G11270.1	NA	2	4484720	4485568	+	848	protein_coding	Citrate synthase-like protein [Source:UniProtKB/TrEMBL;Acc:Q8RV72]	325.518	277.743	380.568	398.7	421.107	413.43	247.477	307.654	298.144	162.838	122.436	238.541	0.33039	0.999931	-0.214546	0.152634	0.628827	0.312888	8.48e-09	9.12e-07	-1.31876	0.00069751	0.0142614	-0.791324	3
AT2G47450.1	CAO	2	19472573	19474387	+	1814	protein_coding	Signal recognition particle 43 kDa protein, chloroplastic [Source:UniProtKB/Swiss-Prot;Acc:O22265]	56.9208	296.199	436.308	102.982	330.596	596.445	57.0357	257.713	347.325	263.709	595.913	847.193	0.297642	0.999931	-0.235444	0.19661	0.688284	0.288498	0.263221	0.827414	0.249245	0.000700193	0.014305	0.773186	5
AT1G65970.1	PRXIIC	1	24557372	24558322	-	950	protein_coding	TPX2 [Source:UniProtKB/TrEMBL;Acc:A0A178WKG0]	760.411	2738.23	4034.61	305.772	1326.39	2909.6	663.489	2345.77	2790.68	974.363	1973.36	3457.33	0.0289856	0.707813	-0.356776	5.48e-11	2.62e-08	-1.08003	0.375487	0.898008	0.149166	0.00070109	0.0143122	-0.574091	1
AT5G16960.2	NA	5	5574281	5575910	-	1629	protein_coding	Quinone oxidoreductase-like protein [Source:UniProtKB/TrEMBL;Acc:Q9LFK5]	12.3844	20.2792	13.2288	6.11311	8.09105	7.39574	28.5328	12.8391	39.0209	3.58476	0	8.45134	0.288028	0.999931	0.805774	0.164903	0.645215	-1.1154	0.238113	0.804559	-1.07534	0.000708497	0.0144521	-2.99652	6
AT5G56090.1	COX15	5	22714471	22716997	+	2526	protein_coding	Cytochrome c oxidase assembly protein COX15 [Source:UniProtKB/Swiss-Prot;Acc:Q9FKT8]	528.722	449.398	295.255	418.094	201.238	164.997	540.958	441.606	352.994	289.901	247.705	159.552	0.597719	0.999931	0.0991627	0.000206782	0.0116678	-0.709265	0.498907	0.943905	0.135328	0.000713027	0.0145332	-0.673099	8
AT3G14560.1	NA	3	4889063	4890215	+	1152	protein_coding	AT3g14560/MIE1_6 [Source:UniProtKB/TrEMBL;Acc:Q9LUD8]	386.587	437.92	449.928	206.732	340.028	382.249	279.542	463.427	484.672	200.916	347.523	248.56	0.626977	0.999931	-0.105129	0.0135805	0.199113	-0.537664	0.136464	0.656284	-0.336023	0.00071358	0.0145332	-0.768558	6
AT1G67360.2	NA	1	25236781	25238216	-	1435	protein_coding	REF/SRPP-like protein At1g67360 [Source:UniProtKB/Swiss-Prot;Acc:Q9FYF7]	232.056	251.432	129.001	118.161	110.879	85.5563	168.705	182.985	126.288	95.6317	60.2039	68.7983	0.200184	0.999931	-0.335499	0.000526742	0.0230673	-0.921875	0.188927	0.744103	-0.373847	0.000715903	0.0145691	-0.960222	8
AT4G38470.3	STY46	4	17999082	18003744	+	4662	protein_coding	Serine/threonine-protein kinase STY46 [Source:UniProtKB/Swiss-Prot;Acc:F4JTP5]	84.9301	434.253	328.233	288.674	346.574	789.319	176.089	272.604	410.1	665.328	670.006	1116.1	0.769894	0.999931	0.0958897	0.0292224	0.303782	0.712616	0.116183	0.614836	0.520911	0.00071949	0.0146307	1.13764	5
AT2G26530.1	AR781	2	11282663	11284272	-	1609	protein_coding	AR781 [Source:UniProtKB/TrEMBL;Acc:A0A178VPT1]	85.8171	221.105	253.457	74.4142	306.447	298.131	87.2461	198.934	205.267	607.644	410.032	468.763	0.669761	0.999931	-0.174142	0.670909	0.942443	0.173193	0.00973367	0.147605	1.06948	0.00072853	0.0148031	1.41682	7
AT1G01190.1	CYP78A8	1	82984	84864	-	1880	protein_coding	CYP78A8 [Source:UniProtKB/TrEMBL;Acc:A0A178WIC4]	713.706	267.772	184.021	556.621	345.222	123.705	439.562	197.853	124.979	156.365	99.8131	44.7063	0.00413439	0.287253	-0.529469	0.845657	0.976338	-0.0354598	3.71e-09	4.15e-07	-1.18904	0.000737437	0.0149594	-0.695028	3
AT3G56080.1	NA	3	20810309	20813110	-	2801	protein_coding	Probable methyltransferase PMT22 [Source:UniProtKB/Swiss-Prot;Acc:Q9LYN3]	271.314	266.827	200.48	152.991	140.589	89.9237	256.606	253.381	183.317	163.384	123.525	79.7965	0.693527	0.999931	-0.0824964	1.72e-05	0.00165189	-0.923462	0.720741	0.981493	0.0814958	0.000738717	0.0149594	-0.75947	8
AT5G51390.1	NA	5	20877967	20878464	-	497	protein_coding	unknown protein; Has 30201 Blast hits to 17322 proteins in 780 species: Archae - 12; Bacteria - 1396; Metazoa - 17338; Fungi - 3422; Plants - 5037; Viruses - 0; Other Eukaryotes - 2996 (source: NCBI BLink). [Source:TAIR;Acc:AT5G51390]	41.6807	85.7614	76.489	47.4873	84.2498	150.602	59.9298	71.027	88.4008	175.892	154.041	188.677	0.671565	0.999931	0.125648	0.235746	0.726511	0.348094	0.0071586	0.118208	0.778025	0.000739653	0.0149594	1.00047	7
AT1G06640.2	NA	1	2032338	2034014	+	1676	protein_coding	1-aminocyclopropane-1-carboxylate oxidase homolog 2 [Source:UniProtKB/Swiss-Prot;Acc:Q9C5K7]	217.881	163.279	171.93	197.727	190.052	120.497	237.436	249.23	209.907	316.448	373.749	471.081	0.146866	0.999931	0.340434	0.633363	0.931301	-0.113045	1.28e-07	1.12e-05	1.26177	0.000740433	0.0149636	0.808294	1
AT1G01600.1	CYP86A4	1	218834	221286	+	2452	protein_coding	Cytochrome P450 86A4 [Source:UniProtKB/Swiss-Prot;Acc:Q9LMM1]	171.512	105.519	68.2907	128.525	78.3642	57.1348	163.512	78.0402	56.1321	63.1956	34.4654	15.7195	0.363297	0.999931	-0.221465	0.241042	0.733117	-0.286372	0.00156856	0.0373147	-0.879153	0.000741323	0.01497	-0.94406	2
AT5G63380.1	4CLL9	5	25387411	25390227	-	2816	protein_coding	4-coumarate--CoA ligase-like 9 [Source:UniProtKB/Swiss-Prot;Acc:Q84P23]	324.122	434.208	312.856	165.216	218.178	239.067	318.679	297.232	288.762	157.445	204.129	230.901	0.215862	0.999931	-0.241204	4.17e-05	0.00340099	-0.809877	0.530952	0.950605	-0.129641	0.000741913	0.0149704	-0.698314	8
AT5G25610.1	RD22	5	8914122	8916856	-	2734	protein_coding	BURP domain protein RD22 [Source:UniProtKB/Swiss-Prot;Acc:Q08298]	164.181	186.636	207.151	135.597	123.686	81.4196	154.342	75.9291	120.379	47.7387	52.8568	55.586	0.0203704	0.627957	-0.682709	0.014858	0.209961	-0.717432	0.000972399	0.025676	-1.0518	0.000750923	0.0151405	-1.08653	2
AT5G06230.1	TBL9	5	1884928	1887175	-	2247	protein_coding	Protein trichome birefringence-like 9 [Source:UniProtKB/Swiss-Prot;Acc:Q9FFZ4]	170.785	165.333	147.652	99.9115	86.5019	114.196	114.081	133.68	150.192	85.933	66.2756	89.4186	0.147734	0.999931	-0.29571	0.000704139	0.0288262	-0.704697	0.12278	0.629778	-0.34663	0.000754674	0.0151947	-0.755616	8
AT5G54165.1	NA	5	21984569	21984964	+	395	protein_coding	Avr9/Cf-9 rapidly elicited protein [Source:UniProtKB/TrEMBL;Acc:Q570N6]	21.0108	28.1672	27.8246	10.0321	9.8772	10.3701	32.2189	23.7815	18.8079	7.35333	6.33977	8.30261	0.948341	0.999931	-0.0278979	0.00456855	0.102366	-1.33977	0.406411	0.909939	-0.460433	0.000754772	0.0151947	-1.77231	6
AT2G16740.1	UBC29	2	7267722	7269055	+	1333	protein_coding	UBC29 [Source:UniProtKB/TrEMBL;Acc:A0A178VQZ9]	432.491	307.998	288.031	241.116	295.075	226.747	425.904	404.847	387.665	257.592	285.446	192.799	0.14101	0.999931	0.26338	0.031074	0.314599	-0.391543	0.913078	0.996252	0.0206012	0.000756379	0.0152154	-0.634322	6
AT1G60610.1	NA	1	22327792	22330306	-	2514	protein_coding	At1g60610 [Source:UniProtKB/TrEMBL;Acc:Q4TU35]	141.048	135.935	145.425	98.9142	80.011	117.401	85.5472	84.4723	118.048	63.2302	40.3035	51.9749	0.0236205	0.668652	-0.562387	0.0332955	0.324173	-0.527561	0.000393514	0.0122482	-0.965043	0.000764636	0.0153461	-0.930217	2
AT5G43540.1	NA	5	17496855	17497694	+	839	protein_coding	C2H2 and C2HC zinc fingers superfamily protein [Source:UniProtKB/TrEMBL;Acc:Q9FIY6]	95.1567	87.1046	110.402	91.5121	115.196	203.405	85.718	88.9302	82.8983	165.508	164.424	196.264	0.477462	0.999931	-0.183726	0.106663	0.54541	0.408447	0.249515	0.814415	0.292188	0.000766979	0.0153648	0.88436	5
AT1G03410.1	2A6	1	844436	847683	-	3247	protein_coding	1-aminocyclopropane-1-carboxylate oxidase homolog 5 [Source:UniProtKB/Swiss-Prot;Acc:Q43383]	51.9386	62.9112	64.9782	81.6168	101.77	58.2051	70.4279	80.1687	67.5694	116.816	149.728	154.811	0.30348	0.999931	0.28393	0.110214	0.553179	0.437482	0.00408393	0.0779754	0.772671	0.00076733	0.0153648	0.926223	7
AT1G62440.1	LRX2	1	23112933	23115293	+	2360	protein_coding	Leucine-rich repeat extensin-like protein 2 [Source:UniProtKB/Swiss-Prot;Acc:O48809]	424.646	326.706	252.231	294.797	218.121	144.957	336.243	260.843	214.211	470.967	267.34	359.141	0.131246	0.999931	-0.287513	0.00243833	0.0689014	-0.581936	1.11e-06	7.75e-05	0.95892	0.000772091	0.0154483	0.664496	1
AT1G60140.3	TPS10	1	22176934	22181313	-	4379	protein_coding	Probable alpha,alpha-trehalose-phosphate synthase [UDP-forming] 10 [Source:UniProtKB/Swiss-Prot;Acc:O80738]	219.217	242.556	357.844	351.069	359.271	805.676	170.161	289.608	460.146	475.319	555.883	954.686	0.791118	0.999931	0.0635947	0.00177417	0.0557405	0.745172	0.549624	0.953687	0.144287	0.000776115	0.015517	0.825864	4
AT1G21520.1	NA	1	7534019	7534927	-	908	protein_coding	Uncharacterized protein At1g21520/F24J8_4 [Source:UniProtKB/TrEMBL;Acc:Q8GYE6]	55.4103	62.8125	62.9073	77.3134	68.1018	97.0166	84.0097	44.9858	54.0733	92.2683	167.22	238.56	0.915151	0.999931	0.0415965	0.299668	0.781264	0.401642	0.0123352	0.172574	0.97	0.000783288	0.0156484	1.33004	7
AT1G09560.1	GLP4	1	3093644	3094954	+	1310	protein_coding	Germin-like protein subfamily 2 member 1 [Source:UniProtKB/Swiss-Prot;Acc:P94014]	3814.56	10376.5	9606.86	2868.4	6210.2	6466.19	4509.77	12385.4	12924.3	5466.77	7090.93	6077.01	0.262934	0.999931	0.285988	0.0100557	0.168697	-0.65889	0.828741	0.990778	0.0566965	0.000786861	0.0157058	-0.888182	8
AT2G44380.1	NA	2	18323366	18324561	-	1195	protein_coding	At2g44380 [Source:UniProtKB/TrEMBL;Acc:O64872]	298.983	493.71	352.851	700.74	594.946	635.777	274.481	354.226	217.023	648.035	408.713	500.827	0.0902346	0.9577	-0.439012	0.00327214	0.0828995	0.754936	0.260378	0.824185	-0.295077	0.000787363	0.0157058	0.898871	4
AT1G06160.1	ERF094	1	1882907	1883992	+	1085	protein_coding	Ethylene-responsive transcription factor ERF094 [Source:UniProtKB/Swiss-Prot;Acc:Q9LND1]	38.8338	70.9502	65.0742	78.3972	53.4491	70.7273	90.677	65.2972	75.8299	199.805	181.953	117.004	0.225691	0.999931	0.40753	0.527761	0.90176	0.213493	7.38e-05	0.00304628	1.32953	0.000788814	0.0157228	1.1355	7
AT1G25460.1	NA	1	8942713	8944442	+	1729	protein_coding	NAD(P)-binding Rossmann-fold superfamily protein [Source:TAIR;Acc:AT1G25460]	35.5082	44.6102	44.1011	38.7101	53.4122	76.0553	27.6967	24.6111	28.6993	66.9354	63.5621	55.5255	0.0599026	0.88	-0.606519	0.189918	0.679844	0.394771	0.74907	0.984835	0.0961939	0.00079131	0.0157513	1.09748	5
AT4G01430.1	NA	4	585598	588126	+	2528	protein_coding	WAT1-related protein At4g01430 [Source:UniProtKB/Swiss-Prot;Acc:Q9M131]	118.848	178.488	242.471	96.822	101.905	176.511	114.945	129.431	337.244	41.7975	137.415	108.706	0.924261	0.999931	0.0351004	0.118991	0.569793	-0.580594	0.0748096	0.499633	-0.688804	0.000791502	0.0157513	-1.3045	6
AT2G25810.1	TIP4-1	2	11012499	11014171	+	1672	protein_coding	Aquaporin TIP4-1 [Source:UniProtKB/Swiss-Prot;Acc:O82316]	2292.92	2349.85	1740.08	1782.29	1383.47	1018.01	1859.33	1555.03	1511.28	1341.67	870.698	931.578	0.0111361	0.501027	-0.365754	2.85e-05	0.00249447	-0.604707	0.0744505	0.498591	-0.266349	0.00079205	0.0157513	-0.505303	8
AT3G29635.1	NA	3	11465695	11467254	-	1559	protein_coding	Anthocyanin acyltransferase-like protein [Source:UniProtKB/TrEMBL;Acc:Q9LJA2]	75.0959	87.2214	96.98	68.293	88.1421	104.654	80.5389	89.8458	97.4844	192.227	144.183	144.964	0.843171	0.999931	0.0458518	0.968792	0.996559	-0.00907391	0.000267824	0.0088713	0.838384	0.000797513	0.0158479	0.783458	7
AT5G55550.9	NA	5	22501916	22504100	-	2184	protein_coding	RNA-binding (RRM/RBD/RNP motifs) family protein [Source:TAIR;Acc:AT5G55550]	146.006	200.853	127.803	72.397	103.456	121.623	160.198	164.674	144.421	54.8847	70.5158	124.489	0.948221	0.999931	-0.0197806	0.0174104	0.229557	-0.735192	0.252465	0.816527	-0.370911	0.000800251	0.0158899	-1.08632	6
AT1G23200.1	PME6	1	8227133	8229661	+	2528	protein_coding	Probable pectinesterase/pectinesterase inhibitor 6 [Source:UniProtKB/Swiss-Prot;Acc:O49298]	216.087	84.2027	78.2155	100.963	30.7076	33.8491	135.022	79.1208	68.7556	44.1343	26.0386	26.595	0.291523	0.999931	-0.313818	0.000219435	0.0120653	-1.13555	0.375074	0.897914	-0.304026	0.000801722	0.0158954	-1.12575	8
AT1G17050.1	SPS2	1	5828915	5831383	+	2468	protein_coding	SPS2 [Source:UniProtKB/TrEMBL;Acc:A0A178W8X1]	282.961	337.785	290.876	166.196	204.506	250.627	241.566	302.63	318.678	132.456	229.954	244.12	0.571308	0.999931	-0.104959	0.0011813	0.0417219	-0.609801	0.434435	0.920728	-0.153369	0.000807758	0.0160029	-0.65821	8
AT5G63160.3	BT1	5	25333214	25335549	-	2335	protein_coding	BTB/POZ and TAZ domain-containing protein 1 [Source:UniProtKB/Swiss-Prot;Acc:Q9FMK7]	103.937	357.072	385.611	885.081	452.62	688.493	191.23	117.624	263.625	978.376	361.816	659.912	0.293419	0.999931	-0.535027	0.0105044	0.173226	1.29819	0.888777	0.996252	-0.0724598	0.000813456	0.0160652	1.76076	5
AT5G66052.1	NA	5	26416126	26416924	+	798	protein_coding	Transmembrane protein [Source:UniProtKB/TrEMBL;Acc:Q8GW83]	318.689	547.85	958.531	313.071	478.018	1440.11	348.839	641.927	1056.38	909.667	1283.85	2724.78	0.527813	0.999931	0.131526	0.893187	0.984526	0.0280381	0.000107848	0.00417267	0.819071	0.00081397	0.0160652	0.715583	7
AT1G72890.2	NA	1	27429916	27432003	+	2087	protein_coding	Disease resistance protein (TIR-NBS class) [Source:UniProtKB/TrEMBL;Acc:F4IF04]	9.90257	15.2132	6.61218	15.2897	38.0053	45.4566	5.87255	5.3479	2.29368	60.8899	19.2817	13.2887	0.143605	0.999931	-1.23139	0.0224026	0.263386	1.72972	0.874802	0.994649	-0.118145	0.000820325	0.0161662	2.84297	5
AT3G22910.1	ACA13	3	8116292	8119490	-	3198	protein_coding	Putative calcium-transporting ATPase 13, plasma membrane-type [Source:UniProtKB/Swiss-Prot;Acc:Q9LIK7]	77.479	96.4066	99.105	102.041	135.658	123.848	57.8435	33.1318	45.7954	23.8313	15.1526	3.62934	0.0162441	0.57588	-1.00908	0.301131	0.782689	0.422332	7.94e-11	1.26e-08	-3.0532	0.000824476	0.0162358	-1.62178	3
AT5G59050.1	NA	5	23839108	23842958	-	3850	protein_coding	unknown protein; BEST Arabidopsis thaliana protein match is: unknown protein (TAIR:AT3G54000.1); Has 35333 Blast hits to 34131 proteins in 2444 species: Archae - 798; Bacteria - 22429; Metazoa - 974; Fungi - 991; Plants - 531; Viruses - 0; Other Euk /.../s - 9610 (source: NCBI BLink). [Source:TAIR;Acc:AT5G59050]	245.022	176.497	135.525	181.483	138.23	95.1708	202.149	151.854	106.614	110.984	78.8787	62.8399	0.102433	0.965987	-0.25676	0.0185261	0.237982	-0.372441	0.00664333	0.112706	-0.482228	0.000825445	0.0162427	-0.597909	2
AT5G65340.1	NA	5	26113349	26114545	-	1196	protein_coding	At5g65340 [Source:UniProtKB/TrEMBL;Acc:Q9FKQ4]	28.9071	17.2342	14.3345	13.2408	14.57	9.50501	20.9847	10.7017	12.6309	2.39126	1.67165	2.41364	0.397905	0.999931	-0.423241	0.231614	0.723248	-0.605132	0.00186556	0.042251	-2.37246	0.000829225	0.0162827	-2.55435	2
AT2G05380.1	GRP3S	2	1966806	1968037	+	1231	protein_coding	glycine-rich protein 3 short isoform [Source:TAIR;Acc:AT2G05380]	120.367	297.29	209.082	87.1938	95.2531	128.131	100.212	134.186	146.894	133.834	585.681	634.558	0.0931864	0.959374	-0.695561	0.0132024	0.195499	-1.03199	3.12e-05	0.00144826	1.76394	0.00082971	0.0162827	1.42751	7
AT4G38470.1	STY46	4	17998896	18003757	+	4861	protein_coding	Serine/threonine-protein kinase STY46 [Source:UniProtKB/Swiss-Prot;Acc:F4JTP5]	1087.52	5481.13	5976.18	3582.67	6552	8310.79	1318.93	4634.04	6031.7	9628.14	8479.49	13161.1	0.85764	0.999931	-0.0592096	0.0469768	0.380746	0.656432	0.207806	0.768449	0.425854	0.000829769	0.0162827	1.1415	5
AT3G44550.1	FAR5	3	16137576	16142270	+	4694	protein_coding	Probable fatty acyl-CoA reductase 5 [Source:UniProtKB/Swiss-Prot;Acc:Q0WRB0]	348.702	322.687	229.063	337.715	209.981	96.3119	357.989	246.906	185.507	182.351	90.873	58.0601	0.407054	0.999931	-0.221088	0.0368532	0.339205	-0.559985	0.0306543	0.307651	-0.613686	0.000833492	0.0163273	-0.952583	6
AT3G61890.1	ATHB-12	3	22914154	22915393	-	1239	protein_coding	HB-12 [Source:UniProtKB/TrEMBL;Acc:A0A178VND2]	125.607	129.729	162.149	53.9549	136.075	136.155	116.715	162.722	206.85	71.8028	100.944	141.106	0.526231	0.999931	0.160276	0.0601044	0.42617	-0.48429	0.351833	0.888032	-0.249455	0.000834556	0.0163359	-0.89402	6
AT2G28700.1	AGL46	2	12317166	12318790	-	1624	protein_coding	AGAMOUS-like 46 [Source:UniProtKB/TrEMBL;Acc:F4IIT6]	47.8924	44.6114	58.432	23.4308	16.1846	12.6766	62.9451	55.6406	41.3239	23.9035	20.9123	19.3144	0.808227	0.999931	0.0774329	1.78e-05	0.00168946	-1.53059	0.316151	0.862985	0.394587	0.000846764	0.0165625	-1.21343	8
AT3G20935.1	CYP705A28	3	7334179	7336013	+	1834	protein_coding	Cytochrome P450, family 705, subfamily A, polypeptide 28 [Source:UniProtKB/TrEMBL;Acc:F4IWB9]	72.6014	48.688	69.4168	62.192	70.3301	84.5933	68.7823	60.9565	85.9831	164.694	132.569	116.008	0.539675	0.999931	0.17138	0.51636	0.898812	0.181041	0.000785176	0.0216133	0.926836	0.000848712	0.0165882	0.936497	7
AT1G06350.1	NA	1	1935227	1936841	-	1614	protein_coding	Delta-9 desaturase-like 4 protein [Source:UniProtKB/Swiss-Prot;Acc:Q9LMI4]	26.4261	12.1661	17.641	31.5778	16.1865	7.39383	28.537	12.841	14.9247	4.78152	2.50857	0	0.983735	0.999931	-0.0108718	0.886249	0.984434	-0.076512	0.00110596	0.0283543	-2.47473	0.000853651	0.0166723	-2.54037	2
AT4G37030.1	NA	4	17451637	17454760	+	3123	protein_coding	Membrane protein [Source:UniProtKB/TrEMBL;Acc:Q58FU6]	419.701	202.923	259.942	359.06	218.93	321.655	475.438	192.426	151.209	122.81	63.0509	84.6456	0.625806	0.999931	-0.173012	0.670534	0.942443	0.150761	2.17e-05	0.00106198	-1.57526	0.000857394	0.0167166	-1.25149	3
AT2G28780.1	NA	2	12339851	12343443	-	3592	protein_coding	p-hydroxybenzoic acid efflux pump subunit [Source:UniProtKB/TrEMBL;Acc:Q84W96]	1096.41	1455.13	2124.36	760.104	1103.23	1456.3	1102.48	1351.05	1834.5	586.397	1341.15	697.918	0.652632	0.999931	-0.118592	0.0389718	0.349291	-0.545356	0.0739392	0.497638	-0.484593	0.000866793	0.0168406	-0.911357	6
AT2G46830.2	CCA1	2	19245684	19248914	+	3230	protein_coding	Protein CCA1 [Source:UniProtKB/Swiss-Prot;Acc:P92973]	8.24432	228.306	115.64	2.0404	67.8477	87.8356	10.0612	105.824	176.371	0	39.5333	59.2629	0.546092	0.999931	-0.518375	0.0596855	0.42411	-1.65285	0.0357178	0.33626	-1.92338	0.000867173	0.0168406	-3.05785	6
AT4G13440.2	NA	4	7810014	7812610	+	2596	protein_coding	Calcium-binding EF-hand family protein [Source:TAIR;Acc:AT4G13440]	19.0084	27.3632	27.5782	42.7526	70.4761	56.9885	25.1919	16.0592	16.0908	52.6648	40.8629	60.2938	0.418081	0.999931	-0.326821	0.00123885	0.0430281	1.20559	0.591043	0.962861	-0.195828	0.000873705	0.0169376	1.33659	4
AT1G51140.1	BHLH122	1	18943447	18945812	-	2365	protein_coding	Transcription factor bHLH122 [Source:UniProtKB/Swiss-Prot;Acc:Q9C690]	215.342	378.335	338.283	203.897	342.782	305.573	273.462	305.864	326.764	169.485	240.755	205.416	0.907053	0.999931	-0.0235614	0.457531	0.875488	-0.150342	0.00577179	0.101506	-0.581214	0.000875663	0.0169461	-0.707995	2
AT5G44440.1	NA	5	17910480	17912312	-	1832	protein_coding	FAD-binding Berberine family protein [Source:TAIR;Acc:AT5G44440]	296.147	414.886	621.399	201.89	365.344	782.588	370.727	428.803	701.508	258.927	386.952	557.155	0.413184	0.999931	0.174116	0.361085	0.825669	-0.195441	0.0946146	0.562218	-0.367262	0.00087779	0.0169665	-0.736819	6
AT5G50450.1	NA	5	20543225	20544857	-	1632	protein_coding	F-box protein At5g50450 [Source:UniProtKB/Swiss-Prot;Acc:Q9FK27]	85.0133	48.6775	96.9911	103.952	93.8217	149.023	62.0888	57.7644	113.569	175.562	176.77	192.038	0.948902	0.999931	-0.0215995	0.104296	0.540426	0.54047	0.0839943	0.533477	0.576262	0.000882044	0.0170361	1.13833	5
AT5G25440.2	NA	5	8854715	8856809	-	2094	protein_coding	Protein kinase superfamily protein [Source:TAIR;Acc:AT5G25440]	57.7906	54.7553	27.5589	45.8506	32.3621	57.0564	35.2452	36.3761	18.3613	90.8054	71.1474	55.5411	0.130218	0.999931	-0.62215	0.965841	0.995959	0.017151	0.0599268	0.44744	0.762032	0.000889281	0.0171632	1.40133	7
AT5G44700.1	GSO2	5	18032864	18037323	-	4459	protein_coding	LRR receptor-like serine/threonine-protein kinase GSO2 [Source:UniProtKB/Swiss-Prot;Acc:Q9FIZ3]	117.835	104.539	136.52	62.2605	87.181	101.65	106.447	126.092	80.1105	63.1245	45.5011	54.4579	0.480194	0.999931	-0.193739	0.0553207	0.410723	-0.531497	0.027735	0.29002	-0.655678	0.00089391	0.0172399	-0.993437	6
AT1G53700.1	WAG1	1	20048434	20050294	+	1860	protein_coding	Serine/threonine-protein kinase WAG1 [Source:UniProtKB/Swiss-Prot;Acc:Q9C8M5]	43.7196	31.4466	19.8315	22.4328	26.6724	16.9214	25.162	33.1487	21.7778	8.35205	5.0368	8.46037	0.627347	0.999931	-0.210225	0.287408	0.773955	-0.466034	0.00440517	0.083192	-1.51586	0.000896601	0.0172663	-1.77167	2
AT4G28390.1	AAC3	4	14041288	14043347	-	2059	protein_coding	ADP,ATP carrier protein 3, mitochondrial [Source:UniProtKB/Swiss-Prot;Acc:O49447]	169.186	275.852	274.424	168.172	156.892	175.464	166.12	268.482	222.52	103.888	134.924	195.683	0.561314	0.999931	-0.127901	0.0194844	0.243517	-0.519505	0.0981554	0.572253	-0.384864	0.0008981	0.0172825	-0.776468	6
AT3G16350.1	NA	3	5547492	5549862	+	2370	protein_coding	At3g16350 [Source:UniProtKB/TrEMBL;Acc:Q84TG2]	94.8531	234.34	211.521	197.836	222.242	291.929	140.059	203.156	300.259	434.229	434.167	425.49	0.325694	0.999931	0.249186	0.114381	0.560732	0.399452	0.00548834	0.0980056	0.706212	0.000908651	0.0174386	0.856478	7
AT1G74940.1	FLZ13	1	28145978	28147485	+	1507	protein_coding	FCS-Like Zinc finger 13 [Source:UniProtKB/Swiss-Prot;Acc:Q8GRN0]	223.707	196.724	240.296	297.55	224.886	307.509	252.573	207.543	257.017	395.408	322.382	393.671	0.520344	0.999931	0.119217	0.0769811	0.473372	0.326058	0.0233219	0.258939	0.421492	0.000911588	0.0174778	0.628332	5
AT5G63160.2	BT1	5	25333172	25335570	-	2398	protein_coding	BTB/POZ and TAZ domain-containing protein 1 [Source:UniProtKB/Swiss-Prot;Acc:Q9FMK7]	81.6651	333.739	340.441	728.045	416.252	627.147	145.94	187.13	295.722	900.833	435.678	686.496	0.631953	0.999931	-0.224503	0.00453241	0.101829	1.32542	0.913279	0.996252	0.0518567	0.000919199	0.0176108	1.60178	4
AT5G24490.1	NA	5	8365601	8367460	+	1859	protein_coding	30S ribosomal protein [Source:UniProtKB/TrEMBL;Acc:Q94K97]	278.254	650.941	1283.24	607.2	945.916	2336.89	318.909	816.385	1337.16	1114.98	1617.3	2303.42	0.390294	0.999931	0.157274	7.72e-05	0.00562836	0.720911	0.755972	0.985034	0.0574001	0.000926232	0.0177326	0.621037	4
AT5G61420.2	MYB28	5	24689069	24691187	-	2118	protein_coding	PMG1 [Source:UniProtKB/TrEMBL;Acc:A0A178UN88]	397.584	163.323	130.003	256.967	151.944	52.8818	341.355	152.908	130.659	294.688	250.197	135.373	0.709234	0.999931	-0.0762474	0.0132978	0.196177	-0.514408	9.62e-08	8.59e-06	1.14133	0.000927575	0.0177352	0.703167	1
AT1G09090.1	RBOHB	1	2932739	2936586	+	3847	protein_coding	Respiratory burst oxidase homolog protein B [Source:UniProtKB/Swiss-Prot;Acc:Q9SBI0]	29.6785	42.6178	52.8628	42.8498	33.9224	52.9151	29.3445	38.4804	54.9699	159.722	97.5837	74.9889	0.937419	0.999931	-0.0330301	0.909241	0.987872	0.0477993	0.00148929	0.0357647	1.3247	0.000927817	0.0177352	1.40553	7
AT4G30280.1	XTH18	4	14825757	14827211	-	1454	protein_coding	Probable xyloglucan endotransglucosylase/hydrolase protein 18 [Source:UniProtKB/Swiss-Prot;Acc:Q9M0D2]	1013.2	1216.65	922.803	722.261	721.048	530.286	1003.78	907.387	708.278	687.26	322.851	377.824	0.228115	0.999931	-0.279362	0.0042635	0.0977258	-0.664677	0.0829401	0.529316	-0.41657	0.000928403	0.0177352	-0.801885	6
AT5G66050.3	NA	5	26411796	26414560	-	2764	protein_coding	Wound-responsive family protein [Source:UniProtKB/TrEMBL;Acc:Q8GWL4]	26.3995	74.0477	95.859	44.8613	106.703	97.2863	46.9722	76.9959	75.6612	139.624	149.369	217.524	0.70623	0.999931	0.114548	0.241799	0.733652	0.352236	0.00956829	0.145732	0.765028	0.00092917	0.0177369	1.00272	7
AT5G53340.2	HPTG1	5	21640813	21643666	-	2853	protein_coding	Hydroxyproline O-galactosyltransferase HPGT1 [Source:UniProtKB/Swiss-Prot;Acc:Q94F27]	122.106	135.919	92.5575	114.186	113.179	63.4429	118.274	149.721	142.165	56.0943	77.1842	62.8354	0.404006	0.999931	0.236232	0.358399	0.824784	-0.263277	0.0967882	0.568149	-0.502746	0.000938022	0.01787	-1.00225	6
AT1G17380.1	TIFY11A	1	5955155	5957511	-	2356	protein_coding	Protein TIFY 11A [Source:UniProtKB/Swiss-Prot;Acc:Q9LDU5]	5.77492	10.1435	6.61098	5.09785	16.1672	7.40219	18.4534	23.5266	11.4639	103.823	46.9918	53.1723	0.0495767	0.84522	1.25134	0.545338	0.90691	0.399361	3.97e-06	0.000243955	2.82812	0.000938188	0.01787	1.97614	1
AT4G34250.1	KCS16	4	16394600	16396703	+	2103	protein_coding	3-ketoacyl-CoA synthase 16 [Source:UniProtKB/Swiss-Prot;Acc:Q9SYZ0]	77.5225	97.3942	70.5011	84.6507	62.2185	65.5874	62.0572	56.6652	64.1659	36.9734	26.0445	25.3881	0.106682	0.96941	-0.421776	0.430975	0.863502	-0.203133	3.71e-05	0.00167156	-1.21653	0.000943569	0.0179585	-0.997887	3
AT5G65600.1	LECRK92	5	26215991	26218623	-	2632	protein_coding	L-type lectin-domain containing receptor kinase IX.2 [Source:UniProtKB/Swiss-Prot;Acc:Q9LSL5]	43.6948	70.0138	91.4106	51.0101	97.7327	77.2532	44.4369	55.584	49.2462	17.8803	17.664	41.1213	0.237298	0.999931	-0.40611	0.694724	0.948556	0.132331	1.3e-06	8.9e-05	-1.81075	0.000944209	0.0179585	-1.27231	3
AT3G23410.1	FAO3	3	8382672	8386181	+	3509	protein_coding	Long-chain-alcohol oxidase FAO3 [Source:UniProtKB/Swiss-Prot;Acc:Q9LW56]	38.7491	7.10276	14.3176	40.8072	32.3092	13.757	56.1758	12.8273	0	64.3715	57.1929	97.9627	0.8789	0.999931	-0.136963	0.39696	0.845035	0.751694	0.0165351	0.209277	2.13477	0.000946851	0.0179826	3.02342	7
AT3G16420.2	PBP1	3	5579475	5580953	+	1478	protein_coding	PYK10-binding protein 1 [Source:UniProtKB/Swiss-Prot;Acc:O04314]	5176.69	3949.05	3922.76	5086.36	4053.6	4057.4	5206.94	5573.82	6113.97	7424.87	8153.92	6530.39	0.00247092	0.204375	0.390741	0.809091	0.969664	0.0312611	1.43e-09	1.76e-07	0.800416	0.00095293	0.0180587	0.440936	1
AT5G19790.1	RAP2-11	5	6689108	6690040	-	932	protein_coding	Ethylene-responsive transcription factor RAP2-11 [Source:UniProtKB/Swiss-Prot;Acc:Q6J9S1]	171.993	100.305	83.8677	146.509	114.293	86.4863	153.723	68.5428	56.3615	178.499	96.557	114.483	0.141605	0.999931	-0.369577	0.79129	0.966078	0.0653868	0.0918456	0.554823	0.426635	0.000956002	0.0181039	0.861598	7
AT1G80240.1	NA	1	30171357	30173109	-	1752	protein_coding	At1g80240 [Source:UniProtKB/TrEMBL;Acc:Q9SSB7]	1244.39	1353.99	1292.66	1048.9	954.15	1401.79	931.206	1021.43	895.655	698.416	599.456	786.471	0.00213689	0.185753	-0.451511	0.148364	0.621852	-0.21216	8.73e-07	6.3e-05	-0.748326	0.000964872	0.018206	-0.508975	3
AT5G26220.1	GGCT2;1	5	9162969	9164884	-	1915	protein_coding	Gamma-glutamylcyclotransferase 2-1 [Source:UniProtKB/Swiss-Prot;Acc:Q8GY54]	109.872	22.3006	11.0282	28.5126	3.23866	0	134.321	9.63292	6.89187	4.78434	0.835159	0	0.527732	0.999931	-0.366102	0.000112	0.00759455	-2.56591	0.460431	0.928268	-0.700629	0.000972457	0.0183359	-2.90044	8
AT4G22235.1	NA	4	11763625	11764328	+	703	protein_coding	Defensin-like protein 95 [Source:UniProtKB/Swiss-Prot;Acc:Q6NMS3]	214.988	86.9636	96.2449	312.286	125.372	173.299	185.258	104.126	172.327	347.214	254.682	275.911	0.357988	0.999931	0.313192	0.0406352	0.356987	0.694845	0.0252611	0.272434	0.767751	0.000979268	0.018442	1.1494	5
AT3G13276.1	NA	3	4294341	4294860	+	519	protein_coding	NA	20.7806	17.8427	27.0865	13.0318	9.72139	12.547	25.2014	23.4948	30.4392	10.632	4.91514	9.89549	0.538767	0.999931	0.270522	0.0559088	0.413211	-0.904291	0.321784	0.867247	-0.535895	0.00099655	0.0187361	-1.71071	6
AT5G08370.1	AGAL2	5	2690879	2693585	-	2706	protein_coding	Alpha-galactosidase 2 [Source:UniProtKB/Swiss-Prot;Acc:Q8RX86]	98.2005	116.634	63.9178	104.99	139.083	116.284	57.8866	129.419	105.509	265.05	219.643	180.001	0.874389	0.999931	0.0555374	0.298588	0.78111	0.363272	0.0133026	0.181385	0.871721	0.00100215	0.0188279	1.17946	7
AT2G28460.1	NA	2	12166573	12168874	+	2301	protein_coding	Cysteine/Histidine-rich C1 domain family protein [Source:UniProtKB/TrEMBL;Acc:F4IIQ1]	43.7031	54.7882	59.4795	72.4218	55.7445	60.3081	45.2808	47.0384	45.8231	93.0071	77.3333	81.0146	0.475018	0.999931	-0.18568	0.302254	0.784129	0.259496	0.0942255	0.560863	0.417441	0.00100851	0.0189339	0.862617	5
AT1G27740.1	BHLH54	1	9654475	9656089	+	1614	protein_coding	Transcription factor bHLH54 [Source:UniProtKB/Swiss-Prot;Acc:Q8LEG1]	81.734	61.8526	55.1185	99.8507	116.506	117.28	94.8275	97.3608	75.7425	180.422	118.013	190.767	0.114835	0.984538	0.432739	0.00511499	0.109995	0.759999	0.0316271	0.313809	0.574444	0.00100986	0.0189455	0.901704	5
AT5G04310.2	NA	5	1203000	1207679	-	4679	protein_coding	Pectate lyase [Source:UniProtKB/TrEMBL;Acc:F4JW80]	36.2834	27.3935	33.0451	61.1991	25.0459	25.3916	43.6049	35.2798	36.6607	85.8588	71.4385	62.8738	0.435893	0.999931	0.266823	0.596909	0.923647	0.181725	0.000350295	0.0112034	1.20277	0.00101856	0.0190885	1.11767	7
AT2G31081.1	CLE4	2	13238021	13238628	+	607	protein_coding	CLAVATA3/ESR (CLE)-related protein 4 [Source:UniProtKB/Swiss-Prot;Acc:Q8S8N0]	36.5299	46.511	36.509	81.103	71.6529	22.0523	31.1604	27.9132	20.8234	77.1802	59.1193	49.1737	0.153531	0.999931	-0.605501	0.225221	0.716843	0.493509	0.421435	0.915747	0.330574	0.00101926	0.0190885	1.42958	5
AT1G24530.1	NA	1	8692630	8694705	+	2075	protein_coding	F21J9.19 [Source:UniProtKB/TrEMBL;Acc:Q9FYL1]	109.689	135.944	114.566	117.285	157.571	203.104	109.021	131.508	93.9605	214.693	177.256	217.607	0.653475	0.999931	-0.104702	0.103788	0.539117	0.373068	0.188901	0.744103	0.302704	0.00102039	0.0190885	0.780474	5
AT1G72490.1	NA	1	27288900	27291107	-	2207	protein_coding	unknown protein; BEST Arabidopsis thaliana protein match is: unknown protein (TAIR:AT1G17400.1); Has 75 Blast hits to 75 proteins in 21 species: Archae - 0; Bacteria - 0; Metazoa - 3; Fungi - 4; Plants - 58; Viruses - 0; Other Eukaryotes - 10 (sourc /.../I BLink). [Source:TAIR;Acc:AT1G72490]	177.391	128.816	112.395	68.3047	80.8462	61.3251	78.0128	128.336	60.7679	37.0011	39.4249	37.4575	0.0470688	0.838851	-0.630315	0.00271954	0.073602	-0.960329	0.0186584	0.225397	-0.822973	0.00102514	0.0191499	-1.15299	6
AT5G14470.1	GLCAK2	5	4662775	4664681	-	1906	protein_coding	Probable glucuronokinase 2 [Source:UniProtKB/Swiss-Prot;Acc:Q9LY82]	61.0883	173.398	199.516	114.125	170.694	291.647	76.3609	81.3073	115.893	219.817	163.264	327.24	0.0679312	0.902694	-0.5587	0.219677	0.711812	0.368433	0.739557	0.983299	0.10101	0.00103319	0.0192865	1.02814	5
AT3G45420.1	LECRK14	3	16656773	16660240	-	3467	protein_coding	Putative L-type lectin-domain containing receptor kinase I.4 [Source:UniProtKB/Swiss-Prot;Acc:Q9M3D7]	56.0442	54.8017	52.8532	105.11	105.771	115.39	46.9431	75.8785	54.9481	97.6955	101.046	116.15	0.677423	0.999931	0.0997572	1.89e-05	0.00177205	0.975548	0.663603	0.975449	-0.0964317	0.00104016	0.0194028	0.779359	4
AT1G49030.1	PCR6	1	18136666	18138080	+	1414	protein_coding	Protein PLANT CADMIUM RESISTANCE 6 [Source:UniProtKB/Swiss-Prot;Acc:Q9M9A5]	118.179	83.1042	83.8363	195.445	167.679	167.805	55.4212	88.8592	65.5099	136.443	102.584	139.886	0.0948689	0.962456	-0.441397	0.000342281	0.0169042	0.904355	0.07563	0.502582	-0.455134	0.00104383	0.0194572	0.890617	4
AT3G12750.1	ZIP1	3	4051651	4053201	-	1550	protein_coding	Zinc transporter 1 [Source:UniProtKB/Swiss-Prot;Acc:O81123]	85.8476	66.9281	90.3843	81.5233	102.731	72.9176	62.0929	75.9546	80.3135	103.923	162.468	153.369	0.528017	0.999931	-0.16979	0.780158	0.964364	0.0742289	0.0143557	0.19132	0.652296	0.00105284	0.0196112	0.896315	7
AT3G11930.2	NA	3	3776177	3777751	+	1574	protein_coding	AT3G11930 protein [Source:UniProtKB/TrEMBL;Acc:B9DG73]	824.382	1155.63	1666.27	512.25	909.971	1123.52	679.126	1073.48	1714.71	558.491	1135.32	978.563	0.502744	0.999931	-0.127556	0.00158137	0.0510938	-0.60417	0.381844	0.90068	-0.171737	0.00105496	0.0196369	-0.648351	8
AT4G11210.1	DIR14	4	6832650	6833498	+	848	protein_coding	Dirigent protein [Source:UniProtKB/TrEMBL;Acc:A0A178V5P7]	298.687	126.61	128.06	205.408	201.169	163.37	271.428	185.352	118.578	381.34	226.765	236.02	0.685705	0.999931	0.103181	0.414897	0.855251	0.207513	0.00355849	0.0708569	0.75284	0.00106099	0.0197351	0.857171	7
AT2G45180.1	NA	2	18626188	18627157	+	969	protein_coding	At2g45180/T14P1.1 [Source:UniProtKB/TrEMBL;Acc:Q42044]	99.2054	85.1167	107.026	169.944	82.6582	198.335	83.1499	113.508	151.783	221.545	248.241	358.006	0.530644	0.999931	0.213994	0.0802699	0.484459	0.59362	0.0266309	0.281754	0.756167	0.00107629	0.0199913	1.13579	5
AT3G21680.1	NA	3	7633214	7634223	-	1009	protein_coding	unknown protein; FUNCTIONS IN: molecular_function unknown; INVOLVED IN: N-terminal protein myristoylation; LOCATED IN: cellular_component unknown; EXPRESSED IN: root, flower, stamen; EXPRESSED DURING: 4 anthesis, petal differentiation and expansion /.../ Has 34 Blast hits to 34 proteins in 7 species: Archae - 0; Bacteria - 0; Metazoa - 0; Fungi - 0; Plants - 34; Viruses - 0; Other Eukaryotes - 0 …	151.256	114.514	121.353	81.4259	81.0168	60.1476	96.5752	72.8064	70.1204	51.4767	41.6819	34.9661	0.0005802	0.0812131	-0.685691	0.00012934	0.00835792	-0.76497	0.00305894	0.0628877	-0.689456	0.00107966	0.0200396	-0.768735	8
AT2G37710.1	LECRK41	2	15814531	15817088	-	2557	protein_coding	L-type lectin-domain containing receptor kinase IV.1 [Source:UniProtKB/Swiss-Prot;Acc:O80939]	373.481	321.651	274.239	338.695	258.478	251.856	281.72	244.789	170.653	120.402	154.749	134.243	0.00707189	0.398817	-0.472874	0.332266	0.806623	-0.168566	7.04e-07	5.26e-05	-0.928113	0.00109059	0.0202138	-0.623806	3
AT3G44770.2	NA	3	16315932	16318311	+	2379	protein_coding	Transmembrane protein, putative (DUF626) [Source:UniProtKB/TrEMBL;Acc:F4J494]	42.0856	42.5971	44.081	49.9469	39.6222	46.5141	44.4634	49.2004	35.5517	19.1024	19.2822	21.7454	0.972888	0.999931	0.00986339	0.78429	0.965174	0.0789035	0.000403891	0.0125431	-1.16442	0.00109393	0.0202614	-1.09538	2
AT1G10760.3	GWD1	1	3581034	3590928	-	9894	protein_coding	Alpha-glucan water dikinase 1, chloroplastic [Source:UniProtKB/Swiss-Prot;Acc:Q9SAC6]	925.334	273.026	217.985	635.9	322.875	268.963	787.017	253.246	273.502	774.11	406.205	469.573	0.970427	0.999931	0.0105058	0.786558	0.965497	0.0767938	0.00214471	0.0475299	0.889498	0.00109599	0.0202851	0.955786	7
AT2G25240.1	NA	2	10751656	10753380	-	1724	protein_coding	Serpin-Z10 [Source:UniProtKB/Swiss-Prot;Acc:Q9SIR9]	37.1318	12.171	9.91778	59.1244	39.619	24.316	31.8781	19.2515	10.3205	56.1071	25.9952	31.4125	0.731633	0.999931	0.1454	0.00208868	0.0622582	1.23533	0.46854	0.931761	0.281285	0.00109754	0.0202995	1.37121	4
AT3G44326.1	NA	3	16000879	16002163	-	1284	protein_coding	F-box protein At3g44326 [Source:UniProtKB/Swiss-Prot;Acc:Q2V3R1]	177.527	161.212	173.088	112.064	164.267	195.437	201.421	252.518	207.759	683.606	309.534	394.752	0.245518	0.999931	0.368357	0.698558	0.949713	-0.123681	1.57e-06	0.000105131	1.55178	0.00111005	0.0205019	1.05974	1
AT1G70440.1	SRO3	1	26548952	26550636	-	1684	protein_coding	Probable inactive poly [ADP-ribose] polymerase SRO3 [Source:UniProtKB/Swiss-Prot;Acc:O64592]	63.5892	78.065	37.4878	53.9866	27.5179	10.5623	73.0221	60.9956	45.9239	23.9085	8.36122	0	0.985464	0.999931	0.0115547	0.075388	0.469922	-1.15006	0.108447	0.597891	-1.15068	0.00111857	0.0206447	-2.3123	6
AT4G14630.1	GLP9	4	8392825	8393860	+	1035	protein_coding	At4g14630 [Source:UniProtKB/TrEMBL;Acc:Q56XY5]	1109.61	1819.74	2000.6	4242.92	4347.63	4105.25	992.854	959.558	652.12	2380.11	1275.52	1306.42	0.0010106	0.120456	-0.934467	1.58e-06	0.000234699	1.36116	4.17e-06	0.000254497	-1.3364	0.00111975	0.0206518	0.959218	4
AT4G28270.1	RMA2	4	14007475	14009287	-	1812	protein_coding	E3 ubiquitin-protein ligase RMA2 [Source:UniProtKB/Swiss-Prot;Acc:P93030]	110.668	302.113	373.789	209.824	327.808	482.669	101.563	197.975	304.27	242.694	425.505	517.754	0.0354085	0.755303	-0.379833	0.0444861	0.372315	0.354196	0.44854	0.925006	-0.134525	0.00112528	0.0207393	0.599504	5
[truncated: 925 more rows]

## Sheet: Table S6
Table S6. Raw read counts and differentially expressed genes (DEGs) identified from RNA-seq analysis of mimb-1 and Ws4 shoot samples.
[truncated: 1,690 more rows]

## Sheet: Table S7
Table S7. Gene Ontology (GO) enrichment analysis of differentially expressed genes (DEGs) in root expression clusters.
[truncated: 156 more rows]

## Sheet: Table S8
Table S8. Expression levels of jasmonate (JA)-responsive genes in roots of mimb-1 and Ws4 plants.
[truncated: 17 more rows]

[truncated: 2 more sheets: Table S9, Table S10]
